# Supplementary material for: Integrated physiological and transcriptomic analyses reveal the molecular mechanism behind the response to cultivation in Quercus mongolica
Source: Front Plant Sci. 2022 Aug 8;13:947696. doi: 10.3389/fpls.2022.947696 (PMC9393570; doi:10.3389/fpls.2022.947696)
Supplement: Supplementary file 12 [file Table_1.XLSX]

## Sheet: Sheet1
the summarizing table of the result of measuring index
index	Prune			Water					Fertilize
	P1	P2	P3	W1	W2	W3	W4	W5	FA	FB	FC
seedling height	↑	↓	↓	↑	↑	↓	↓	↓	↑	↑	↓
ground diameter	–	↑	↓	↑	↑	↓	↓	↓	↑	↑	↓
SOD	↑	↓	↓	↑	↑	↓	↓	↓	↑	↑	↓
CAT	↑	↓	↓	↑	↑	↓	↓	↓	↑	↑	↓
POD	↑	↓	↓	↑	↑	↓	↓	↓	↑	↑	↓
MDA	↓	↑	↑	↓	↓	↑	↑	↑	↓	↓	↑
soluble protein	↑	↓	↓	↑	↑	↓	↓	↓	↑	↑	↓
soluble sugar	↑	↓	↓	↑	↑	↓	↓	↓	↑	↑	↓
note：↑ indicates that the data under this treatment is higher than that of the previous one.
↓ Indicates that the data under this treatment is lower than that of the previous one.
- Indicates that no data is recorded under this treatment.
