# Supplementary material for: Integrated physiological and transcriptomic analyses reveal the molecular mechanism behind the response to cultivation in Quercus mongolica
Source: Front Plant Sci. 2022 Aug 8;13:947696. doi: 10.3389/fpls.2022.947696 (PMC9393570; doi:10.3389/fpls.2022.947696)
Supplement: Supplementary file 13 [file Table_2.XLS]

## Sheet: Tab. S1-1
Table S1-1 Hub genes list of module greenyellow
id	Pck	P1	P2	P3	Wck	W2	W5	Fck	FA	FB	FC	Symbol	Description	Pathway	GO Component	GO Function	GO Process
Qrob_T0544220.2	100.073	101.62	99.54	93.0267	11.5067	14.3	11.2567	54.79	30.85	42.0633	38.9933	SKP2B	F-box protein SKP2B isoform X1 [Quercus lobata]	ko04120//Ubiquitin mediated proteolysis	GO:0043231//intracellular membrane-bounded organelle	-	GO:0009408//response to heat;GO:0019941//modification-dependent protein catabolic process;GO:0048581//negative regulation of post-embryonic development
Qrob_T0450790.2	126.43	108.17	139.213	110.92	6.93	11.02	10.38	74.46	22.8767	25.35	26.91	HSP70-4	heat shock protein, partial [Cichorium intybus]	ko04141//Protein processing in endoplasmic reticulum;ko03040//Spliceosome;ko04144//Endocytosis	GO:0005576//extracellular region;GO:0005840//ribosome;GO:0005911//cell-cell junction;GO:0009526//plastid envelope;GO:0030312//external encapsulating structure;GO:0031090//organelle membrane;GO:0031224//intrinsic component of membrane	GO:0016628//oxidoreductase activity, acting on the CH-CH group of donors, NAD or NADP as acceptor;GO:0032550//purine ribonucleoside binding;GO:0044389//ubiquitin-like protein ligase binding;GO:0046923//ER retention sequence binding	GO:0000302//response to reactive oxygen species;GO:0006006//glucose metabolic process;GO:0006090//pyruvate metabolic process;GO:0006972//hyperosmotic response;GO:0009617//response to bacterium;GO:0009620//response to fungus;GO:0009642//response to light intensity;GO:0010029//regulation of seed germination;GO:0010038//response to metal ion;GO:0010118//stomatal movement;GO:0010468//regulation of ge…
Qrob_T0542810.2	1619.94	1499.44	1933.88	1289.7	10.4967	45.93	24.2467	978.857	253.933	183.29	290.753	HSP83A	heat shock protein 83-like [Quercus lobata]	ko04626//Plant-pathogen interaction;ko04141//Protein processing in endoplasmic reticulum	GO:0005576//extracellular region;GO:0009532//plastid stroma;GO:0030312//external encapsulating structure;GO:0031090//organelle membrane;GO:0043232//intracellular non-membrane-bounded organelle	GO:0005515//protein binding;GO:0032550//purine ribonucleoside binding	GO:0000302//response to reactive oxygen species;GO:0009642//response to light intensity;GO:0042742//defense response to bacterium;GO:0043623//cellular protein complex assembly;GO:0044267//cellular protein metabolic process;GO:0051592//response to calcium ion
Qrob_T0499740.2	33.4333	30.2933	37.44	28.1767	0.59	1.96333	1.36333	21.3367	6.84333	8.60667	8.68333	HERC5	ultraviolet-B receptor UVR8-like isoform X2 [Quercus lobata]	-	-	-	-
Qrob_T0530640.2	1312.12	1105.29	1258.91	1031.52	121.377	170.32	163.247	820.333	393.353	430.883	422.82	DNAJ1	dnaJ protein homolog [Quercus lobata]	ko04141//Protein processing in endoplasmic reticulum	-	-	-
Qrob_T0541500.2	441.383	410.777	512.057	381.33	55.16	81.48	67.94	289.83	153.153	145.497	156.81	HOP1	hsp70-Hsp90 organizing protein 3-like [Quercus lobata]	-	-	GO:0031072//heat shock protein binding	GO:0009408//response to heat;GO:0009409//response to cold;GO:0035966//response to topologically incorrect protein;GO:0043623//cellular protein complex assembly
Qrob_T0542270.2	51.17	42.2367	53.3467	46.1567	3.14	3.54	3.03667	19.2333	12.29	7.69667	10.3967	DESI1	desumoylating isopeptidase 1 [Quercus lobata]	-	GO:0044424//intracellular part	-	-
MSTRG.23658	75.03	71.5467	92.0633	56.8767	31.5033	30.0833	31.5167	31.7333	28.3033	28.32	29.8667	--	PREDICTED: ubiquitin fusion degradation protein 1 [Juglans regia]	-	GO:0044444//cytoplasmic part	GO:0016891//endoribonuclease activity, producing 5'-phosphomonoesters	GO:0010467//gene expression;GO:0019941//modification-dependent protein catabolic process;GO:0090501//RNA phosphodiester bond hydrolysis
Qrob_T0654520.2	354.943	315.94	447.487	250.087	121.313	147.737	143.297	166.19	142.77	143.793	135.057	CLPB3	chaperone protein ClpB3, chloroplastic [Quercus suber]	-	GO:0009526//plastid envelope;GO:0009532//plastid stroma	GO:0017111//nucleoside-triphosphatase activity;GO:0032550//purine ribonucleoside binding	GO:0000302//response to reactive oxygen species;GO:0006508//proteolysis;GO:0009642//response to light intensity;GO:0009657//plastid organization;GO:0044267//cellular protein metabolic process
MSTRG.29162	91.5433	57.1733	131.053	63	0.783333	2.93667	0.343333	21.6533	6.64	5.32	8.24	CLPB1	chaperone protein ClpB1 [Quercus lobata]	-	-	-	-
Qrob_T0319210.2	558.927	436.65	784.237	332.697	2.08333	2.57	1.67	32.48	8.13667	4.28	4.85667	HSP18.5-C	18.5 kDa class I heat shock protein-like [Quercus suber]	ko04141//Protein processing in endoplasmic reticulum	GO:0044424//intracellular part	-	-
Qrob_T0300460.2	56.71	40.5833	60.9433	33.4933	7.59667	10.1633	8.10333	19.32	11.9467	11.8367	13.84	EDRF1	Erythroid differentiation-related factor 1 [Morella rubra]	-	GO:0016020//membrane	-	-
Qrob_T0502930.2	291.787	176.55	289.51	193.007	7.35333	16.3333	11.0333	57.57	19.1567	13.34	27.8733	HSF30	heat shock factor protein HSF30 isoform X1 [Quercus lobata]	-	GO:0043231//intracellular membrane-bounded organelle	GO:0001071//nucleic acid binding transcription factor activity;GO:0003677//DNA binding	GO:0006355//regulation of transcription, DNA-templated;GO:0009404//toxin metabolic process;GO:0009408//response to heat;GO:0033554//cellular response to stress;GO:0044267//cellular protein metabolic process
MSTRG.2172	291.913	249.187	296.17	174.367	8.17333	12.0067	7.82667	44.87	16.3567	20.06	23.6	HSP17.4B	17.4 kDa class III heat shock protein [Quercus lobata]	ko04141//Protein processing in endoplasmic reticulum	GO:0044444//cytoplasmic part	GO:0005515//protein binding	GO:0000302//response to reactive oxygen species;GO:0006970//response to osmotic stress;GO:0009408//response to heat;GO:0009642//response to light intensity;GO:0033554//cellular response to stress;GO:0044267//cellular protein metabolic process
Qrob_T0257220.2	214.33	158.88	226.82	121.4	1.22667	1.80667	1.55333	18.3567	5.32333	5.08	3.30667	HSP18.2	18.5 kDa class I heat shock protein-like [Quercus suber]	ko04141//Protein processing in endoplasmic reticulum	GO:0044424//intracellular part	-	GO:0006950//response to stress
Qrob_T0007330.2	140.167	114.84	134.437	78.3633	2.90333	5.35667	5.09667	25.22	8.03667	10.7567	11.9867	FTSH6	ATP-dependent zinc metalloprotease FTSH 6, chloroplastic [Quercus lobata]	-	GO:0031224//intrinsic component of membrane	GO:0004175//endopeptidase activity;GO:0032550//purine ribonucleoside binding;GO:0042623//ATPase activity, coupled;GO:0046914//transition metal ion binding	GO:0009057//macromolecule catabolic process;GO:0019538//protein metabolic process;GO:0044763//single-organism cellular process
Qrob_T0478130.2	280.257	234.967	247.603	151.39	22.16	32.8367	30.6233	93.29	71.1133	56.9933	54.6267	PDX12	pyridoxal 5'-phosphate synthase-like subunit PDX1.2 [Quercus lobata]	ko00750//Vitamin B6 metabolism	GO:0009536//plastid;GO:0016020//membrane	GO:0016829//lyase activity;GO:0046983//protein dimerization activity	GO:0000302//response to reactive oxygen species;GO:0006796//phosphate-containing compound metabolic process;GO:0006970//response to osmotic stress;GO:0008614//pyridoxine metabolic process;GO:0009108//coenzyme biosynthetic process;GO:0009642//response to light intensity;GO:0019637//organophosphate metabolic process;GO:0033554//cellular response to stress;GO:0042364//water-soluble vitamin biosynthe…
Qrob_T0752310.2	105.013	80.0667	94.7133	53.9367	6.13333	9.78333	9.81667	28.8567	12.5733	13.99	14.2	--	protein OPI10 homolog [Quercus suber]	-	GO:0044444//cytoplasmic part	-	GO:0000302//response to reactive oxygen species;GO:0009642//response to light intensity;GO:0033554//cellular response to stress;GO:0044267//cellular protein metabolic process
Qrob_T0446230.2	106.38	90.15	122.72	87.6567	26.23	28.4667	29.9433	49.7033	38.97	31.7433	39.5767	RH21	DEAD-box ATP-dependent RNA helicase 21-like [Quercus lobata]	ko03040//Spliceosome	GO:0043231//intracellular membrane-bounded organelle	GO:0003676//nucleic acid binding;GO:0032550//purine ribonucleoside binding;GO:0042623//ATPase activity, coupled	GO:0006396//RNA processing;GO:0006464//cellular protein modification process
Qrob_T0343490.2	432.42	340.827	551.167	366.82	6.37667	8.19667	7.47	35.9633	27.6133	9.60667	16.7833	BAG5	BAG family molecular chaperone regulator 6 [Ziziphus jujuba]	-	-	-	GO:0006950//response to stress;GO:0019439//aromatic compound catabolic process;GO:0019752//carboxylic acid metabolic process;GO:0044238//primary metabolic process;GO:1901361//organic cyclic compound catabolic process;GO:1901564//organonitrogen compound metabolic process
Qrob_T0350320.2	172.333	164.253	197.47	149.987	7.72333	8.99667	9.03333	45.7933	33.7833	17.86	24.7833	--	STE20-like serine/threonine-protein kinase [Actinidia chinensis var. chinensis] [Actinidia chinensis]	-	-	-	GO:0006950//response to stress;GO:0009628//response to abiotic stimulus
Qrob_T0542280.2	349.19	286.523	339.447	259.6	21.1167	21.9033	24.35	118.233	75.5967	51.6333	67.2333	--	desumoylating isopeptidase 1 [Quercus lobata]	-	-	-	-
Qrob_T0142010.2	128.827	99.12	120.07	86.5933	6.27333	10.7333	10.69	51.0233	29.1267	22.0233	30.79	AHSA1	activator of 90 kDa heat shock protein ATPase homolog 1 [Quercus lobata]	-	GO:0043231//intracellular membrane-bounded organelle;GO:0044444//cytoplasmic part	GO:0005515//protein binding	GO:0000302//response to reactive oxygen species;GO:0009642//response to light intensity;GO:0033554//cellular response to stress;GO:0043462//regulation of ATPase activity;GO:0044267//cellular protein metabolic process
Qrob_T0240670.2	271.52	202.733	246.957	188.027	36.7	45.9933	41.15	99.13	57.6167	56.9	62.7233	FES1	hsp70 nucleotide exchange factor fes1-like [Quercus lobata]	ko04141//Protein processing in endoplasmic reticulum	GO:0043231//intracellular membrane-bounded organelle	GO:0031072//heat shock protein binding	GO:0000302//response to reactive oxygen species;GO:0006970//response to osmotic stress;GO:0009642//response to light intensity;GO:0044267//cellular protein metabolic process;GO:0048511//rhythmic process
Qrob_T0462600.2	544.913	468.227	580.487	402.54	9.67333	24.21	16.15	154.537	67.7367	63.4567	83.01	Dnajb13	dnaJ homolog subfamily B member 1-like [Quercus lobata]	-	-	GO:0005515//protein binding	GO:0000302//response to reactive oxygen species;GO:0009642//response to light intensity;GO:0033554//cellular response to stress;GO:0044267//cellular protein metabolic process
MSTRG.13374	200.02	170.92	208.323	126.337	5.13	10.6233	6.72	61.1467	23.1933	18.8333	27.6967	DNAJB4	dnaJ homolog subfamily B member 13-like [Quercus lobata]	-	-	GO:0005515//protein binding	GO:0000302//response to reactive oxygen species;GO:0009642//response to light intensity;GO:0033554//cellular response to stress;GO:0044267//cellular protein metabolic process
Qrob_T0542800.2	606.557	468.037	685.867	329.15	3.54	20.4833	11.79	191.703	33.7833	38.68	34.2133	HSP83A	heat shock protein 83 [Quercus lobata]	ko04626//Plant-pathogen interaction;ko04141//Protein processing in endoplasmic reticulum	GO:0005576//extracellular region;GO:0009532//plastid stroma;GO:0030312//external encapsulating structure;GO:0031090//organelle membrane	GO:0005515//protein binding;GO:0032550//purine ribonucleoside binding	GO:0000302//response to reactive oxygen species;GO:0009642//response to light intensity;GO:0042742//defense response to bacterium;GO:0044267//cellular protein metabolic process
Qrob_T0570940.2	28.7233	24.4733	23.4167	18.6933	9.44	8.52667	8.49333	12.5933	13.91	17.6067	15.33	--	protein FANTASTIC FOUR 3 [Quercus lobata]	-	-	-	-
MSTRG.32274	13.9	11.4233	10.1767	6.96667	2.31333	3.07	2.47333	5.38667	4.64333	4.69	3.90333	At5g13200	GEM-like protein 5 [Quercus lobata]	-	-	-	GO:0009408//response to heat
Qrob_T0423360.2	368.163	360.99	317.003	248.51	11.2567	23.68	20.8767	171.797	71.8467	70.81	82.8733	MBF1C	multiprotein-bridging factor 1c [Quercus lobata]	-	GO:0043231//intracellular membrane-bounded organelle;GO:0043232//intracellular non-membrane-bounded organelle	GO:0001071//nucleic acid binding transcription factor activity;GO:0003677//DNA binding;GO:0003712//transcription cofactor activity	GO:0000160//phosphorelay signal transduction system;GO:0000302//response to reactive oxygen species;GO:0001101//response to acid chemical;GO:0006355//regulation of transcription, DNA-templated;GO:0009642//response to light intensity;GO:0009725//response to hormone;GO:0033554//cellular response to stress;GO:0044267//cellular protein metabolic process
Qrob_T0541490.2	456.237	405.197	430.41	316.563	49.49	63.0833	63.2267	226.43	107.35	127.35	129.8	HOP3	hsp70-Hsp90 organizing protein 3-like [Quercus lobata]	-	GO:0043231//intracellular membrane-bounded organelle	GO:0031072//heat shock protein binding	GO:0009408//response to heat;GO:0009409//response to cold;GO:0035966//response to topologically incorrect protein;GO:0043623//cellular protein complex assembly
Qrob_T0675530.2	971.75	932.157	971.253	536.453	2.89	21.3867	9.13	300.363	47.99	56.1167	65.9733	HSP23.6	small heat shock protein, chloroplastic [Quercus lobata]	ko04141//Protein processing in endoplasmic reticulum	GO:0009536//plastid	-	GO:0000302//response to reactive oxygen species;GO:0009642//response to light intensity;GO:0010038//response to metal ion;GO:0033554//cellular response to stress;GO:0044267//cellular protein metabolic process
Qrob_T0518050.2	204.053	147.907	177.623	79.7967	26.2867	39.2233	36.34	101.923	71.0633	74.74	66.8	Cacybp	calcyclin-binding protein [Quercus lobata]	-	GO:0016020//membrane;GO:0043231//intracellular membrane-bounded organelle	GO:0043169//cation binding	GO:0000302//response to reactive oxygen species;GO:0009642//response to light intensity;GO:0033554//cellular response to stress;GO:0044267//cellular protein metabolic process
Qrob_T0454460.2	38.3467	32.53	32.7133	19.9267	8.53	11.3933	9.62	21.2233	12.71	16.3433	14.3667	RBM42	RNA-binding protein 42 [Quercus suber]	-	-	GO:0003676//nucleic acid binding	-
Qrob_T0426610.2	502.457	373.567	468.093	239.057	6.85667	34.9367	12.2833	240.463	85.1367	103.597	79.0733	HSP70	heat shock cognate 70 kDa protein 2-like [Quercus lobata]	ko04141//Protein processing in endoplasmic reticulum;ko03040//Spliceosome;ko04144//Endocytosis	GO:0005576//extracellular region;GO:0030312//external encapsulating structure;GO:0031090//organelle membrane;GO:0043231//intracellular membrane-bounded organelle;GO:0044444//cytoplasmic part	GO:0016628//oxidoreductase activity, acting on the CH-CH group of donors, NAD or NADP as acceptor;GO:0032550//purine ribonucleoside binding;GO:0044389//ubiquitin-like protein ligase binding	GO:0010468//regulation of gene expression;GO:0032446//protein modification by small protein conjugation;GO:0033554//cellular response to stress;GO:0034645//cellular macromolecule biosynthetic process;GO:0044710//single-organism metabolic process
Qrob_T0497710.2	85.2167	64.6233	80.05	42.6533	5.94333	8.36	7.65333	51.5867	18.9433	31.52	19.55	--	myeloid leukemia factor 1 [Quercus lobata]	-	-	-	-
Qrob_T0170240.2	191.583	118.45	143.99	137.747	7.28333	16.1267	11.75	62.4733	29.8733	40.1567	30.3367	At1g60420	probable nucleoredoxin 1 isoform X1 [Quercus lobata]	-	-	GO:0016668//oxidoreductase activity, acting on a sulfur group of donors, NAD(P) as acceptor	GO:0010769//regulation of cell morphogenesis involved in differentiation;GO:0019725//cellular homeostasis;GO:0044710//single-organism metabolic process;GO:0050918//positive chemotaxis
Qrob_T0170220.2	2586.38	1581.27	2068.13	1713.01	165.82	319.227	257.677	1087.78	536.823	638.82	574.96	At1g60420	probable nucleoredoxin 1 [Quercus lobata]	-	-	GO:0016668//oxidoreductase activity, acting on a sulfur group of donors, NAD(P) as acceptor	GO:0010769//regulation of cell morphogenesis involved in differentiation;GO:0019725//cellular homeostasis;GO:0044710//single-organism metabolic process;GO:0050918//positive chemotaxis
Qrob_T0542920.2	340.167	202.633	256.727	219.907	18.79	33.4333	26.55	126.94	54.27	68.84	65.2533	At1g60420	probable nucleoredoxin 1 [Quercus lobata]	-	-	GO:0016668//oxidoreductase activity, acting on a sulfur group of donors, NAD(P) as acceptor	GO:0010769//regulation of cell morphogenesis involved in differentiation;GO:0019725//cellular homeostasis;GO:0044710//single-organism metabolic process;GO:0050918//positive chemotaxis
Qrob_T0303820.2	1590.73	1256.7	1410.67	988.95	56.0633	99.87	60.3567	505.9	204.723	280.203	234.967	HSP18.5-C	18.5 kDa class I heat shock protein-like [Quercus lobata]	ko04141//Protein processing in endoplasmic reticulum	GO:0044424//intracellular part	-	GO:0000302//response to reactive oxygen species;GO:0009642//response to light intensity;GO:0033554//cellular response to stress;GO:0044267//cellular protein metabolic process
Qrob_T0450780.2	2903.42	2482.28	2649.38	2049.94	128.773	242.89	203.187	1253.08	434.323	535.35	587.7	HSC-I	probable mediator of RNA polymerase II transcription subunit 37c [Quercus lobata]	ko04141//Protein processing in endoplasmic reticulum;ko03040//Spliceosome;ko04144//Endocytosis	GO:0005576//extracellular region;GO:0030312//external encapsulating structure;GO:0031090//organelle membrane;GO:0043231//intracellular membrane-bounded organelle;GO:0044444//cytoplasmic part	GO:0016628//oxidoreductase activity, acting on the CH-CH group of donors, NAD or NADP as acceptor;GO:0032550//purine ribonucleoside binding;GO:0044389//ubiquitin-like protein ligase binding	GO:0000302//response to reactive oxygen species;GO:0009642//response to light intensity;GO:0010038//response to metal ion;GO:0010468//regulation of gene expression;GO:0032446//protein modification by small protein conjugation;GO:0033554//cellular response to stress;GO:0034645//cellular macromolecule biosynthetic process;GO:0044710//single-organism metabolic process;GO:0051707//response to other o…
Qrob_T0088610.2	49.7333	40.5867	40.2633	31.3233	17.8067	21.1	21.9	28.2033	22.6467	23.0067	23.3867	HDT1	histone deacetylase HDT1-like isoform X2 [Quercus lobata]	-	GO:0043231//intracellular membrane-bounded organelle	-	GO:0010629//negative regulation of gene expression;GO:0016070//RNA metabolic process;GO:0034645//cellular macromolecule biosynthetic process;GO:0034654//nucleobase-containing compound biosynthetic process;GO:0042221//response to chemical;GO:0043412//macromolecule modification;GO:0044707//single-multicellular organism process;GO:0044710//single-organism metabolic process;GO:0044763//single-organis…
MSTRG.28170	227.31	175.553	207.887	150.503	30.0867	31.8067	34.33	133.357	81.26	95.3633	87.32	--	Gibberellin regulated protein [Cynara cardunculus var. scolymus] [Cynara cardunculus]	-	-	-	-
Qrob_T0072790.2	181.68	158.437	158.567	134.98	55.4767	75.78	88.3767	114.71	105.76	109.343	101.06	PHOS34	universal stress protein PHOS32-like [Quercus lobata]	-	GO:0016020//membrane;GO:0044444//cytoplasmic part	-	GO:0010033//response to organic substance;GO:0018205//peptidyl-lysine modification

## Sheet: Tab. S1-2
Table S1-2 Hub genes list of module red
id	Pck	P1	P2	P3	Wck	W2	W5	Fck	FA	FB	FC	Symbol	Description	KEGG_A_class	KEGG_B_class	Pathway	K_ID	GO Component	GO Function	GO Process
MSTRG.10700	372.417	397.52	332.533	262.86	659.143	623.07	607.85	534.727	568.623	567.153	584.567	AOR	2-methylene-furan-3-one reductase-like [Quercus lobata]	-	-	-	-	GO:0005576//extracellular region;GO:0009526//plastid envelope;GO:0009532//plastid stroma	GO:0016628//oxidoreductase activity, acting on the CH-CH group of donors, NAD or NADP as acceptor;GO:0046914//transition metal ion binding	GO:0006090//pyruvate metabolic process;GO:0006544//glycine metabolic process;GO:0006633//fatty acid biosynthetic process;GO:0006732//coenzyme metabolic process;GO:0006753//nucleoside phosphate metabolic process;GO:0006779//porphyrin-containing compound biosynthetic process;GO:0006790//sulfur compound metabolic process;GO:0009314//response to radiation;GO:0009617//response to bacterium;GO:0009694/…
MSTRG.11424	110.693	113.237	103.397	84.57	166.243	154.233	195.67	120.157	163.06	166.483	185.947	--	UPF0114 domain-containing protein [Cephalotus follicularis]	-	-	-	-	GO:0009528//plastid inner membrane	-	-
MSTRG.12414	12.92	9.24	14.02	15.3767	1.91	3.40333	2.24667	5.17333	4.49333	6.48667	4.84333	WRKY22	WRKY transcription factor 22 [Quercus lobata]	Organismal Systems;Environmental Information Processing	Environmental adaptation;Signal transduction	ko04626//Plant-pathogen interaction;ko04016//MAPK signaling pathway - plant	K13425;K13425	-	GO:0001071//nucleic acid binding transcription factor activity;GO:0003677//DNA binding	GO:0009987//cellular process;GO:0010468//regulation of gene expression;GO:0044699//single-organism process;GO:0050896//response to stimulus
MSTRG.14195	38.4067	48.3933	45.1433	43.5233	17.5767	35.4667	17.27	19.7067	18.2133	20.99	15.0133	IAA17	auxin-responsive protein IAA17-like [Quercus lobata]	Environmental Information Processing	Signal transduction	ko04075//Plant hormone signal transduction	K14484	GO:0043231//intracellular membrane-bounded organelle	GO:0005515//protein binding	GO:0009755//hormone-mediated signaling pathway;GO:0010468//regulation of gene expression;GO:0034645//cellular macromolecule biosynthetic process;GO:0051094//positive regulation of developmental process
MSTRG.14682	39.2333	12.1167	23.1033	30.4967	0.966667	1.64333	2.07333	9.23	8.16333	13.0767	13.1267	TPS13	(3S,6E)-nerolidol synthase 1-like [Quercus suber]	Metabolism;Metabolism	Global and overview maps;Metabolism of terpenoids and polyketides	ko01100//Metabolic pathways;ko00909//Sesquiterpenoid and triterpenoid biosynthesis	K14175;K14175	GO:0009532//plastid stroma	GO:0010333//terpene synthase activity;GO:0046872//metal ion binding	GO:0006721//terpenoid metabolic process;GO:0048511//rhythmic process
MSTRG.1596	28.6833	33.6233	34.42	43.8633	18.1833	20.5533	18.9967	24.1667	22.8733	27.4733	21.65	ARF4	auxin response factor 4 isoform X2 [Quercus lobata]	-	-	-	-	GO:0043231//intracellular membrane-bounded organelle	GO:0001071//nucleic acid binding transcription factor activity;GO:0005515//protein binding	GO:0001708//cell fate specification;GO:0009755//hormone-mediated signaling pathway;GO:0009791//post-embryonic development;GO:0010468//regulation of gene expression;GO:0034645//cellular macromolecule biosynthetic process
MSTRG.16555	145.45	111.833	153.67	191.973	48.32	52.1567	46.41	68.7767	70.1933	98.2	69.8333	MPK16	mitogen-activated protein kinase 15 [Quercus lobata]	-	-	-	-	GO:0016020//membrane;GO:0043231//intracellular membrane-bounded organelle	GO:0004702//receptor signaling protein serine/threonine kinase activity;GO:0032550//purine ribonucleoside binding	GO:0006464//cellular protein modification process;GO:0006796//phosphate-containing compound metabolic process;GO:0048509//regulation of meristem development;GO:0050794//regulation of cellular process
MSTRG.19436	4.47	3.6	4.68667	2.75	6.86667	6.14	8.72667	9.13667	8.01	7.18667	7.55	--	-	-	-	-	-	-	-	-
MSTRG.21282	20.88	24.37	17.9233	20.2867	43.55	27.7233	39.7333	32.2667	39.78	30.7267	35.2533	--	senescence-associated protein [Gossypium australe]	-	-	-	-	-	-	-
MSTRG.21559	121.923	123.46	89.9833	68.8667	234.977	166.917	205.17	174.65	203.16	190.367	207.863	PRXIIE-1	peroxiredoxin-2E-2, chloroplastic [Quercus lobata]	-	-	-	-	GO:0005618//cell wall;GO:0005634//nucleus;GO:0009526//plastid envelope;GO:0009532//plastid stroma;GO:0015630//microtubule cytoskeleton;GO:0016020//membrane	GO:0003824//catalytic activity;GO:0015631//tubulin binding;GO:0016209//antioxidant activity	GO:0000280//nuclear division;GO:0006305//DNA alkylation;GO:0006950//response to stress;GO:0007015//actin filament organization;GO:0007017//microtubule-based process;GO:0008283//cell proliferation;GO:0009404//toxin metabolic process;GO:0009617//response to bacterium;GO:0010038//response to metal ion;GO:0016458//gene silencing;GO:0034968//histone lysine methylation;GO:0043623//cellular protein comp…
MSTRG.2221	18.8267	25.9933	23.1533	28.9267	11.55	9.94	12.59	16.5767	11.55	13.8533	12.4767	RIBA3	monofunctional riboflavin biosynthesis protein RIBA 3, chloroplastic [Quercus lobata]	Metabolism;Metabolism;Metabolism;Metabolism	Global and overview maps;Global and overview maps;Metabolism of cofactors and vitamins;Metabolism of cofactors and vitamins	ko01100//Metabolic pathways;ko01110//Biosynthesis of secondary metabolites;ko00790//Folate biosynthesis;ko00740//Riboflavin metabolism	K14652;K14652;K14652;K14652	GO:0009532//plastid stroma	GO:0003933//GTP cyclohydrolase activity;GO:0016772//transferase activity, transferring phosphorus-containing groups;GO:0016830//carbon-carbon lyase activity;GO:0032550//purine ribonucleoside binding;GO:0043169//cation binding	GO:0006771//riboflavin metabolic process;GO:0006796//phosphate-containing compound metabolic process;GO:0048511//rhythmic process;GO:0048588//developmental cell growth
MSTRG.24284	235.31	174.707	197.857	242.417	56.75	98.3033	38.7833	39.0567	49.0433	84.58	64.7967	FER2	ferritin-4, chloroplastic [Quercus lobata]	-	-	-	-	GO:0009526//plastid envelope;GO:0009532//plastid stroma;GO:0044434//chloroplast part	GO:0005506//iron ion binding;GO:0016724//oxidoreductase activity, oxidizing metal ions, oxygen as acceptor	GO:0000041//transition metal ion transport;GO:0001101//response to acid chemical;GO:0006979//response to oxidative stress;GO:0009058//biosynthetic process;GO:0009668//plastid membrane organization;GO:0010038//response to metal ion;GO:0044237//cellular metabolic process;GO:0044710//single-organism metabolic process;GO:0046916//cellular transition metal ion homeostasis;GO:0048827//phyllome developm…
MSTRG.24393	15.7567	10.7933	13.8533	14.3233	4.05667	4.87333	4.69	11.02	6.56	7.11667	6.13333	AS	hydroquinone glucosyltransferase [Quercus lobata]	-	-	-	-	-	-	-
MSTRG.26397	18.5767	14.9033	20.0367	25.0333	4.72333	6.23333	4.50667	10.2567	7.74	9.05667	7.88	--	Homeodomain-like superfamily protein isoform 1 [Hibiscus syriacus]	-	-	-	-	-	-	-
MSTRG.29563	152.057	107.233	139.913	166.11	60.9233	90.19	41.4233	49.37	57.4167	78.3433	68.4767	TIFY6B	protein TIFY 6B isoform X2 [Quercus lobata]	Environmental Information Processing	Signal transduction	ko04075//Plant hormone signal transduction	K13464	-	GO:0005515//protein binding	GO:0006952//defense response;GO:0009755//hormone-mediated signaling pathway;GO:0044237//cellular metabolic process;GO:0071704//organic substance metabolic process
MSTRG.29634	47.2367	32.68	49.19	57.3067	6.12667	7.79333	6.90667	20.8567	20.9667	24.2167	21.08	--	PREDICTED: EamA/RhaT family transporter [Prunus dulcis]	-	-	-	-	GO:0031224//intrinsic component of membrane	-	-
MSTRG.30788	27.9233	34.39	27.3333	22.4867	47.75	45.78	48.2467	36.5233	39.9933	36.7967	37.8167	NIFU3	nifU-like protein 3, chloroplastic [Quercus suber]	-	-	-	-	GO:0009532//plastid stroma	GO:0016861//intramolecular oxidoreductase activity, interconverting aldoses and ketoses;GO:0046914//transition metal ion binding;GO:0051536//iron-sulfur cluster binding	GO:0006006//glucose metabolic process;GO:0006090//pyruvate metabolic process;GO:0009058//biosynthetic process;GO:0009657//plastid organization;GO:0019538//protein metabolic process
MSTRG.31327	14.92	33.8967	12.0033	14.31	63.13	48.58	63.8967	36.02	52.7733	43.08	55.4033	CPN60A2	chaperonin 60 subunit alpha 2, chloroplastic-like isoform X2 [Quercus lobata]	-	-	-	-	GO:0005576//extracellular region;GO:0005840//ribosome;GO:0009526//plastid envelope;GO:0009532//plastid stroma	GO:0032550//purine ribonucleoside binding	GO:0000302//response to reactive oxygen species;GO:0003006//developmental process involved in reproduction;GO:0006221//pyrimidine nucleotide biosynthetic process;GO:0006457//protein folding;GO:0009642//response to light intensity;GO:0009657//plastid organization;GO:0033554//cellular response to stress;GO:0044767//single-organism developmental process
MSTRG.31971	132.81	154.593	132.477	100.477	322.373	300.057	341.25	257.13	290.003	234.187	267.67	PREP1	presequence protease 1, chloroplastic/mitochondrial-like [Quercus lobata]	-	-	-	-	GO:0005576//extracellular region;GO:0009526//plastid envelope;GO:0009532//plastid stroma;GO:0044429//mitochondrial part	GO:0004175//endopeptidase activity;GO:0043169//cation binding	GO:0003006//developmental process involved in reproduction;GO:0006508//proteolysis;GO:0009657//plastid organization;GO:0010038//response to metal ion;GO:0042743//hydrogen peroxide metabolic process
MSTRG.33700	25.73	27.0433	42.1233	32.0867	9.87333	10.38	8.73333	12.66	14.12	20.7033	14.4333	CYP76B6	geraniol 8-hydroxylase-like [Quercus suber]	-	-	-	-	GO:0031090//organelle membrane;GO:0031224//intrinsic component of membrane;GO:0043231//intracellular membrane-bounded organelle	GO:0016709//oxidoreductase activity, acting on paired donors, with incorporation or reduction of molecular oxygen, NAD(P)H as one donor, and incorporation of one atom of oxygen;GO:0046906//tetrapyrrole binding;GO:0046914//transition metal ion binding	GO:0016098//monoterpenoid metabolic process
MSTRG.34761	61.36	57.12	66.6767	90.0367	27.9867	29.4	31.63	34.1267	37.8967	50.0233	37.84	--	Dynein assembly factor 1, axonemal [Vitis vinifera]	-	-	-	-	-	GO:0004672//protein kinase activity	GO:0006468//protein phosphorylation
MSTRG.36035	0.983333	1.24667	0.936667	0.946667	3.85667	2.95333	2.63333	3.95667	2.86667	2.08667	2.24333	CRK42	cysteine-rich receptor-like protein kinase 42 [Quercus lobata]	-	-	-	-	GO:0016020//membrane	GO:0004672//protein kinase activity;GO:0005515//protein binding;GO:0032550//purine ribonucleoside binding;GO:0043167//ion binding	GO:0006468//protein phosphorylation;GO:0009814//defense response, incompatible interaction;GO:0010260//organ senescence
MSTRG.36974	8.45667	12.6333	8.81667	6.13	21.4533	17.9733	23.7867	25.71	20.91	18.5233	20.4133	ORRM1	organelle RRM domain-containing protein 1, chloroplastic-like [Quercus lobata]	-	-	-	-	-	GO:0097159//organic cyclic compound binding;GO:1901363//heterocyclic compound binding	GO:0044763//single-organism cellular process
MSTRG.6467	68.6333	70.6367	60.3533	66.28	23.9067	26.88	25.8467	30.9267	39.4567	51.3267	36.34	HIPP07	heavy metal-associated isoprenylated plant protein 7-like isoform X2 [Quercus lobata]	-	-	-	-	-	GO:0043169//cation binding	-
MSTRG.6491	49.5967	66.1433	57.24	42.4933	150.767	157.01	167.773	116.793	140.313	123.663	142.55	CSLE6	cellulose synthase-like protein E6 [Quercus suber]	-	-	-	-	GO:0031224//intrinsic component of membrane;GO:0044424//intracellular part	GO:0008135//translation factor activity, RNA binding;GO:0016759//cellulose synthase activity	GO:0006412//translation;GO:0030243//cellulose metabolic process
MSTRG.9245	10.49	11.1233	9.49333	8.62	36.9	36.0333	35.72	25.5967	42.98	27.3767	39.43	NET1A	protein NETWORKED 1A-like [Quercus lobata]	-	-	-	-	-	-	-
Qrob_T0001420.2	8.41333	5.66667	11.6433	11.3633	0.476667	2.29	0.19	1.64	1.13333	2.91333	2.22333	At4g18380	F-box protein At4g18380-like [Quercus lobata]	-	-	-	-	-	-	-
Qrob_T0004400.2	10.4767	12.6633	9.1	7.57	19.65	17.9933	18.0733	14.8067	15.4467	13.84	14.25	pak1ip1	p21-activated protein kinase-interacting protein 1-like [Quercus lobata]	-	-	-	-	GO:0031461//cullin-RING ubiquitin ligase complex;GO:0043232//intracellular non-membrane-bounded organelle	GO:0005488//binding;GO:0016772//transferase activity, transferring phosphorus-containing groups	GO:0006796//phosphate-containing compound metabolic process
Qrob_T0030780.2	22.5533	21.3467	24.9067	27.45	0.7	4.23333	0.9	10.2767	9.18667	10.24	7.23	PUB19	U-box domain-containing protein 19 [Quercus lobata]	-	-	-	-	-	GO:0019787//ubiquitin-like protein transferase activity	GO:0009845//seed germination;GO:0032446//protein modification by small protein conjugation
Qrob_T0033390.2	15.6433	17.9267	15.6233	17.0067	33.27	19.4367	27.1667	27.75	27.58	26.6467	28.8	PMM	phosphomannomutase [Quercus lobata]	Metabolism;Metabolism;Metabolism;Metabolism	Global and overview maps;Global and overview maps;Carbohydrate metabolism;Carbohydrate metabolism	ko01100//Metabolic pathways;ko01110//Biosynthesis of secondary metabolites;ko00520//Amino sugar and nucleotide sugar metabolism;ko00051//Fructose and mannose metabolism	K17497;K17497;K17497;K17497	GO:0044444//cytoplasmic part	GO:0005488//binding;GO:0016868//intramolecular transferase activity, phosphotransferases	GO:0006006//glucose metabolic process;GO:0006013//mannose metabolic process;GO:0006090//pyruvate metabolic process;GO:0006970//response to osmotic stress;GO:0006996//organelle organization;GO:0009226//nucleotide-sugar biosynthetic process;GO:0010038//response to metal ion;GO:0019852//L-ascorbic acid metabolic process;GO:0035556//intracellular signal transduction;GO:0042044//fluid transport;GO:005…
Qrob_T0034290.2	30.88	36.27	27.96	22.8367	64.4133	65.16	69.8867	47.57	52.4567	46.75	52.97	At4g01037	protein WHAT'S THIS FACTOR 1 homolog, chloroplastic [Quercus lobata]	-	-	-	-	-	GO:0003824//catalytic activity	-
Qrob_T0041310.2	17.7767	9.72667	26.72	23.2133	1.56333	2.25	2.37667	10.5733	4.16	7.07667	5.89667	SAR1A	GTP-binding protein SAR1A-like [Quercus suber]	Genetic Information Processing	Folding, sorting and degradation	ko04141//Protein processing in endoplasmic reticulum	K07953	GO:0044444//cytoplasmic part	-	GO:0006810//transport
Qrob_T0053150.2	7.13	9.12	6.13667	5.72	16.6267	14.0433	16.9667	14.76	13.12	13.8667	12.9367	Os10g0391300	zinc finger CCCH domain-containing protein 62-like [Quercus suber]	-	-	-	-	-	-	-
Qrob_T0060030.2	7.07333	8.45333	6.41	4.66667	14.84	17.7333	17.7633	13.2133	18.2333	14.5367	16.0033	--	Zinc finger, C2H2 domain containing protein [Parasponia andersonii]	-	-	-	-	GO:0009536//plastid	GO:0001071//nucleic acid binding transcription factor activity;GO:0046914//transition metal ion binding	GO:0010468//regulation of gene expression
Qrob_T0069110.2	26.3833	16.02	16.8133	28.6	4.36667	3.32	1.33667	2.28667	2.21667	8.36	8.33	--	Pesticidal crystal cry1Ag [Gossypium australe]	-	-	-	-	GO:0009536//plastid	-	-
Qrob_T0070100.2	397.9	326.847	381.663	479.937	168.74	156.993	107.867	217.377	248.47	330.11	260.407	KUA1	transcription factor MYB1R1 [Quercus lobata]	-	-	-	-	GO:0043231//intracellular membrane-bounded organelle	GO:0001071//nucleic acid binding transcription factor activity;GO:0003676//nucleic acid binding	GO:0001101//response to acid chemical;GO:0006605//protein targeting;GO:0006970//response to osmotic stress;GO:0009725//response to hormone;GO:0009891//positive regulation of biosynthetic process;GO:0010038//response to metal ion;GO:0010468//regulation of gene expression;GO:0043067//regulation of programmed cell death
Qrob_T0095480.2	51.8733	40.4233	50.7	54.7867	7.7	13.2467	9.28333	27.5033	18.9333	33.36	21.27	Ighmbp2	DNA-binding protein SMUBP-2 [Quercus lobata]	-	-	-	-	GO:0009526//plastid envelope;GO:0009532//plastid stroma	GO:0003676//nucleic acid binding;GO:0017111//nucleoside-triphosphatase activity;GO:0032550//purine ribonucleoside binding	GO:0006787//porphyrin-containing compound catabolic process
Qrob_T0112740.2	53.06	56.2933	59.4967	75.41	18.8433	31.2333	19.6567	29.0233	34.7733	49.0767	43.1567	TPPA	trehalose-phosphate phosphatase A-like isoform X1 [Quercus lobata]	Metabolism;Metabolism;Metabolism	Global and overview maps;Global and overview maps;Carbohydrate metabolism	ko01100//Metabolic pathways;ko01110//Biosynthesis of secondary metabolites;ko00500//Starch and sucrose metabolism	K01087;K01087;K01087	-	GO:0019203//carbohydrate phosphatase activity	GO:0005991//trehalose metabolic process;GO:0006796//phosphate-containing compound metabolic process;GO:0050896//response to stimulus
Qrob_T0123810.2	19.7733	16.1367	16.9033	21.0067	6.72	13.1367	8.64	5.96333	8.89667	11.1133	8.62	ITPK1	inositol-tetrakisphosphate 1-kinase 1-like [Quercus lobata]	Metabolism;Metabolism;Environmental Information Processing	Global and overview maps;Carbohydrate metabolism;Signal transduction	ko01100//Metabolic pathways;ko00562//Inositol phosphate metabolism;ko04070//Phosphatidylinositol signaling system	K00913;K00913;K00913	GO:0044464//cell part	GO:0046872//metal ion binding;GO:0051766//inositol trisphosphate kinase activity	GO:0043647//inositol phosphate metabolic process
Qrob_T0126930.2	97.49	93.07	106.38	131.07	14.7267	15.3933	13.88	62.5267	37.13	45.58	38.09	RPT2	root phototropism protein 2 [Quercus lobata]	-	-	-	-	GO:0016020//membrane;GO:0043231//intracellular membrane-bounded organelle	-	GO:0000097//sulfur amino acid biosynthetic process;GO:0003002//regionalization;GO:0003006//developmental process involved in reproduction;GO:0006970//response to osmotic stress;GO:0006996//organelle organization;GO:0009606//tropism;GO:0032446//protein modification by small protein conjugation;GO:0050794//regulation of cellular process;GO:0070838//divalent metal ion transport
Qrob_T0127020.2	43.7367	38.99	43.82	39.0867	15.0667	22.4167	16.2967	18.95	23.3267	28.9867	28.0367	NET4A	protein NETWORKED 4A-like [Quercus lobata]	-	-	-	-	-	-	-
Qrob_T0131510.2	8.74	11.2333	9.02667	7.29667	17.3767	12.77	13.07	16.6733	18.7867	15.5567	17.1267	PYRB3	aspartate carbamoyltransferase 2, chloroplastic-like isoform X2 [Quercus lobata]	Metabolism;Metabolism;Metabolism	Global and overview maps;Nucleotide metabolism;Amino acid metabolism	ko01100//Metabolic pathways;ko00240//Pyrimidine metabolism;ko00250//Alanine, aspartate and glutamate metabolism	K00609;K00609;K00609	GO:0009532//plastid stroma	GO:0016743//carboxyl- or carbamoyltransferase activity;GO:0016787//hydrolase activity;GO:0031406//carboxylic acid binding;GO:0097159//organic cyclic compound binding;GO:1901363//heterocyclic compound binding	GO:0006163//purine nucleotide metabolic process;GO:0006222//UMP biosynthetic process;GO:0006281//DNA repair;GO:0019856//pyrimidine nucleobase biosynthetic process;GO:1901605//alpha-amino acid metabolic process
Qrob_T0148930.2	25.35	24.1533	31.4633	42.3633	3.27333	2.7	3.52667	11.1967	6.53	8.58667	6.35667	RVE7	protein REVEILLE 7-like isoform X1 [Quercus lobata]	-	-	-	-	-	-	-
Qrob_T0152190.2	58.2033	49.9333	64.9133	69.7633	5.70333	6.73	4.34333	17.21	11.55	19.5633	15.44	At4g31140	glucan endo-1,3-beta-glucosidase 5-like isoform X1 [Quercus lobata]	Metabolism;Metabolism	Global and overview maps;Carbohydrate metabolism	ko01100//Metabolic pathways;ko00500//Starch and sucrose metabolism	K19893;K19893	GO:0005618//cell wall;GO:0005911//cell-cell junction;GO:0031225//anchored component of membrane;GO:0043231//intracellular membrane-bounded organelle	GO:0008422//beta-glucosidase activity	GO:0006950//response to stress;GO:0044238//primary metabolic process
Qrob_T0159700.2	134.263	107.863	148.517	177.997	62.1133	58.8967	46.3133	52.8867	37.46	48.77	45.7267	BAM9	inactive beta-amylase 9 [Quercus lobata]	-	-	-	-	GO:0009536//plastid	GO:0016160//amylase activity	GO:0044238//primary metabolic process
Qrob_T0160950.2	68.5567	53.37	61.5833	59.8767	33.2	36.1467	28.37	26.0767	36.9567	44.3133	41.9033	UGT74F2	UDP-glycosyltransferase 74F2-like [Quercus lobata]	-	-	-	-	-	GO:0035251//UDP-glucosyltransferase activity	GO:0001101//response to acid chemical;GO:0009072//aromatic amino acid family metabolic process;GO:0015698//inorganic anion transport;GO:0018958//phenol-containing compound metabolic process;GO:0032787//monocarboxylic acid metabolic process;GO:0044249//cellular biosynthetic process;GO:0044711//single-organism biosynthetic process;GO:1901576//organic substance biosynthetic process
Qrob_T0167880.2	129.51	112.99	124.43	142.013	23.4	36.7933	20.9933	41.8033	42.9233	43.0133	42.5767	REM4.1	remorin 4.1-like [Quercus lobata]	-	-	-	-	-	-	-
Qrob_T0170680.2	6.80333	3.21	4.00333	2.62667	17.69	13.6233	16.62	13.4533	16.95	11.94	21.4667	UGT85A24	7-deoxyloganetin glucosyltransferase-like isoform X1 [Quercus lobata]	-	-	-	-	-	GO:0035251//UDP-glucosyltransferase activity	GO:0016099//monoterpenoid biosynthetic process
Qrob_T0170870.2	23.15	21.8233	18.5967	14.8133	60.2167	57.6433	66.52	43.89	61.34	59.12	79.38	UGT85A24	7-deoxyloganetin glucosyltransferase-like [Quercus lobata]	-	-	-	-	-	GO:0035251//UDP-glucosyltransferase activity	GO:0016099//monoterpenoid biosynthetic process
Qrob_T0171290.2	1.12667	2.31	0.886667	0.626667	7.24333	6.06333	6.85333	3.12333	4.93333	4.04333	6.52	SKIP25	F-box/kelch-repeat protein SKIP25-like [Quercus lobata]	-	-	-	-	-	GO:0005488//binding	GO:0009628//response to abiotic stimulus;GO:0032446//protein modification by small protein conjugation
Qrob_T0173120.2	2247.91	2058.52	1926.42	1994.58	1481.81	1378.34	936.607	758.923	837.527	1215.52	961.217	AP1	ferredoxin [Quercus lobata]	Metabolism	Energy metabolism	ko00195//Photosynthesis	K02639	GO:0009532//plastid stroma	GO:0005506//iron ion binding;GO:0051536//iron-sulfur cluster binding	GO:0006739//NADP metabolic process;GO:0009617//response to bacterium;GO:0009639//response to red or far red light;GO:0009642//response to light intensity;GO:0009687//abscisic acid metabolic process;GO:0009767//photosynthetic electron transport chain;GO:0034285//response to disaccharide;GO:0043269//regulation of ion transport;GO:0043623//cellular protein complex assembly;GO:0044267//cellular prote…
Qrob_T0173390.2	17.9433	18.5	16.88	11.93	23.6333	24.59	26.3767	29.7267	27.7433	23.8733	26.5633	MORF1	multiple organellar RNA editing factor 1, mitochondrial [Quercus lobata]	-	-	-	-	GO:0009536//plastid	-	GO:0009058//biosynthetic process;GO:0016043//cellular component organization;GO:0016070//RNA metabolic process;GO:0044699//single-organism process
Qrob_T0194900.2	31.8367	16.3633	28.7367	19.8033	1.98	2.93	1.48333	6.77667	5.37667	5.36	5.64	CYP81E8	cytochrome P450 81E8-like [Quercus lobata]	-	-	-	-	GO:0016020//membrane;GO:0043231//intracellular membrane-bounded organelle	GO:0016301//kinase activity;GO:0016709//oxidoreductase activity, acting on paired donors, with incorporation or reduction of molecular oxygen, NAD(P)H as one donor, and incorporation of one atom of oxygen;GO:0046906//tetrapyrrole binding;GO:0046914//transition metal ion binding	GO:0006796//phosphate-containing compound metabolic process;GO:0009408//response to heat;GO:0009725//response to hormone;GO:0044710//single-organism metabolic process;GO:0071704//organic substance metabolic process
Qrob_T0205040.2	15.8833	23.19	19.61	15.4	48.4133	53.8533	54.5067	41.29	45.95	44.57	48.5233	CRP1	pentatricopeptide repeat-containing protein At5g42310, chloroplastic [Quercus lobata]	-	-	-	-	GO:0009536//plastid	-	-
Qrob_T0215040.2	18.91	16.94	21.9833	29.9967	13.2633	13.5133	11.2467	11.9233	10.0867	16.1533	11.1867	EXG2	probable glucan 1,3-beta-glucosidase A [Quercus lobata]	-	-	-	-	-	GO:0003779//actin binding;GO:0016787//hydrolase activity	GO:0030036//actin cytoskeleton organization;GO:0044238//primary metabolic process
Qrob_T0215050.2	35.5067	29.4867	29.7567	48.0033	21.8667	21.2833	18.3367	14.3	15.7233	24.43	21.96	exgA	probable glucan 1,3-beta-glucosidase A [Quercus suber]	-	-	-	-	-	GO:0003779//actin binding;GO:0016787//hydrolase activity	GO:0030036//actin cytoskeleton organization;GO:0044238//primary metabolic process
Qrob_T0216330.2	10.36	12.8733	10.8233	8.49667	16.4067	20.51	19.54	18.93	21.17	15.9567	18.2633	RPL3B	50S ribosomal protein L3-2, mitochondrial [Quercus lobata]	Genetic Information Processing	Translation	ko03010//Ribosome	K02906	GO:0009536//plastid;GO:0030529//intracellular ribonucleoprotein complex	GO:0003723//RNA binding;GO:0005198//structural molecule activity	GO:0010467//gene expression;GO:0044237//cellular metabolic process
Qrob_T0216840.2	40.2133	29.66	36.1967	47.8133	9.79667	14.68	8.12	11.3033	12.61	15.5167	14.1267	At3g62260	probable protein phosphatase 2C 13 [Quercus lobata]	-	-	-	-	GO:0043231//intracellular membrane-bounded organelle	GO:0004721//phosphoprotein phosphatase activity;GO:0043169//cation binding	GO:0006464//cellular protein modification process;GO:0010243//response to organonitrogen compound
Qrob_T0234700.2	41.2633	31.7967	34.97	54.0333	16.05	12.3967	7.03333	17.1133	8.01667	14.89	12.4267	ANNAT8	annexin-like protein RJ4 isoform X1 [Quercus lobata]	-	-	-	-	-	GO:0005543//phospholipid binding;GO:0046872//metal ion binding	-
Qrob_T0238320.2	25.0833	32.5433	26.5233	20.1367	43.6667	37.29	53.4233	42.02	44.5567	43.4367	44.7667	AKRP	ankyrin repeat domain-containing protein, chloroplastic [Quercus lobata]	-	-	-	-	GO:0009536//plastid	GO:0097159//organic cyclic compound binding	GO:0003006//developmental process involved in reproduction;GO:0009668//plastid membrane organization
Qrob_T0240890.2	36.1533	27.0333	43.9167	52.5033	3.60333	4.90333	4.47	20.0133	14.5767	11.9867	11.9233	AGO2	protein argonaute 2-like [Quercus lobata]	-	-	-	-	GO:0044424//intracellular part	GO:0008135//translation factor activity, RNA binding	GO:0006412//translation;GO:0010608//posttranscriptional regulation of gene expression;GO:0016458//gene silencing;GO:0050896//response to stimulus
Qrob_T0254860.2	6.27333	6.96	6.42667	7.17	20.92	12.0967	13.6733	21.17	21.0067	14.44	15.6933	RKL1	probable inactive receptor kinase At1g48480 [Quercus lobata]	-	-	-	-	-	-	-
Qrob_T0280160.2	509.957	437.88	494.75	618.94	19.7633	55.1033	19.98	219.57	236.837	287.727	222.393	CIPK11	CBL-interacting serine/threonine-protein kinase 11 [Quercus lobata]	-	-	-	-	GO:0016020//membrane	GO:0004672//protein kinase activity;GO:0005515//protein binding;GO:0032550//purine ribonucleoside binding	GO:0001101//response to acid chemical;GO:0006464//cellular protein modification process;GO:0006796//phosphate-containing compound metabolic process;GO:0006950//response to stress;GO:0009628//response to abiotic stimulus;GO:0009694//jasmonic acid metabolic process;GO:0009755//hormone-mediated signaling pathway;GO:0019932//second-messenger-mediated signaling;GO:0051707//response to other organism
Qrob_T0285930.2	74.0867	78.84	66.9433	91.7367	29.8533	33.4567	47.8833	28.0467	34.8433	49.54	48.19	At5g17165	late embryogenesis abundant protein At5g17165-like [Quercus lobata]	-	-	-	-	-	-	-
Qrob_T0304270.2	117.887	119.18	134.327	134.34	16.0667	69.82	18.3367	67.6067	53.48	69.3	59.3933	--	poly polymerase [Arabidopsis thaliana]	-	-	-	-	GO:0043231//intracellular membrane-bounded organelle;GO:0043232//intracellular non-membrane-bounded organelle	-	GO:0000160//phosphorelay signal transduction system;GO:0002252//immune effector process;GO:0006812//cation transport;GO:0010243//response to organonitrogen compound
Qrob_T0313590.2	17.5933	14.6633	16.94	25.8333	6.27333	5.52667	4.64333	9.36667	7.83667	7.82	7.86	--	Toll-like receptor 7 [Actinidia chinensis var. chinensis] [Actinidia chinensis]	-	-	-	-	GO:0043231//intracellular membrane-bounded organelle	-	-
Qrob_T0327530.2	215.197	125.737	170.763	147.413	58.5633	69.5633	65.87	89.1133	47.3333	75.47	79.4133	--	Os09g0483200, partial [Oryza sativa Japonica Group]	-	-	-	-	-	-	-
Qrob_T0336150.2	86.1867	109.793	120.27	129.827	56.06	54.5733	48.9933	62.2733	43.46	48.11	41.4833	FKFBP	6-phosphofructo-2-kinase/fructose-2,6-bisphosphatase isoform X1 [Quercus lobata]	Metabolism;Metabolism	Global and overview maps;Carbohydrate metabolism	ko01100//Metabolic pathways;ko00051//Fructose and mannose metabolism	K01103;K01103	GO:0016020//membrane;GO:0043231//intracellular membrane-bounded organelle;GO:0044444//cytoplasmic part	GO:0008443//phosphofructokinase activity;GO:0030247//polysaccharide binding;GO:0032550//purine ribonucleoside binding;GO:0050308//sugar-phosphatase activity	GO:0015976//carbon utilization;GO:0016310//phosphorylation;GO:0019318//hexose metabolic process;GO:0019321//pentose metabolic process
Qrob_T0339190.2	22.8633	28.6567	25.0933	26.7467	10.9267	9.78667	12.06	18.1567	14.43	16.2433	11.91	At1g01500	Erythronate-4-phosphate dehydrogenase family protein [Trema orientale]	-	-	-	-	GO:0043231//intracellular membrane-bounded organelle	-	-
Qrob_T0350340.2	4.24	3.97	4.90333	4.35	15.5833	12.2867	12.5967	6.78333	14.5533	8.97333	15.1367	ISA1	isoamylase 1, chloroplastic isoform X3 [Quercus lobata]	Metabolism;Metabolism;Metabolism	Global and overview maps;Global and overview maps;Carbohydrate metabolism	ko01100//Metabolic pathways;ko01110//Biosynthesis of secondary metabolites;ko00500//Starch and sucrose metabolism	K01214;K01214;K01214	GO:0009536//plastid;GO:0043033//isoamylase complex	GO:0004133//glycogen debranching enzyme activity;GO:0016798//hydrolase activity, acting on glycosyl bonds;GO:0043167//ion binding	GO:0005982//starch metabolic process;GO:0005984//disaccharide metabolic process;GO:0009059//macromolecule biosynthetic process;GO:0009893//positive regulation of metabolic process
Qrob_T0361200.2	13.9933	15.3433	10.82	9.34333	23.3667	23.15	23.3467	21.8633	21.1633	21.4733	22.9	RPS7A	40S ribosomal protein S7-1-like [Quercus lobata]	Genetic Information Processing	Translation	ko03010//Ribosome	K02993	-	-	-
Qrob_T0363440.2	166.517	162.153	173.69	156.397	96.3733	144.84	86.71	84.7233	87.7767	116.993	105.96	ABCI8	UPF0051 protein ABCI8, chloroplastic [Quercus lobata]	-	-	-	-	GO:0009536//plastid;GO:0044455//mitochondrial membrane part	GO:0016740//transferase activity	GO:0006787//porphyrin-containing compound catabolic process;GO:0009058//biosynthetic process;GO:0043623//cellular protein complex assembly
Qrob_T0366630.2	904.417	969.95	1020.38	1209.56	26.32	28.57	36.99	344.427	190.343	312.35	184.62	LHY	protein LHY-like [Quercus lobata]	Organismal Systems	Environmental adaptation	ko04712//Circadian rhythm - plant	K12133	-	GO:0003677//DNA binding	GO:0001101//response to acid chemical;GO:0006950//response to stress;GO:0007623//circadian rhythm;GO:0009416//response to light stimulus;GO:0009725//response to hormone;GO:0010467//gene expression;GO:0050789//regulation of biological process
Qrob_T0374610.2	11.6467	13.1	17.6167	20.88	3.76	4.47	2.15667	8.18333	6.87667	7.52333	5.57	ARF11	auxin response factor 9 [Quercus lobata]	Environmental Information Processing	Signal transduction	ko04075//Plant hormone signal transduction	K14486	GO:0043231//intracellular membrane-bounded organelle	GO:0005515//protein binding	GO:0009755//hormone-mediated signaling pathway;GO:0010468//regulation of gene expression;GO:0034645//cellular macromolecule biosynthetic process
Qrob_T0383070.2	61.8667	28.0967	52.9733	76.63	10.8233	30.15	7.31667	2.59667	8.09333	21.8933	14.91	mcfF	mitoferrin-like [Quercus lobata]	-	-	-	-	GO:0019866//organelle inner membrane;GO:0031224//intrinsic component of membrane	-	GO:0006812//cation transport;GO:0044763//single-organism cellular process;GO:1902582//single-organism intracellular transport
Qrob_T0416850.2	39.1067	51.6933	46.8233	46.1233	24.53	27.3267	16.4233	12.8967	12.14	18.1133	15.5233	CDF2	cyclic dof factor 3-like [Quercus lobata]	-	-	-	-	-	-	GO:0010467//gene expression
Qrob_T0464260.2	95.89	63.1833	86.8367	101.263	5.29667	9.92667	8.07667	50.1667	37.3267	49.73	32.2733	SAMDC	S-adenosylmethionine decarboxylase proenzyme-like [Quercus lobata]	Metabolism;Metabolism;Metabolism	Global and overview maps;Amino acid metabolism;Amino acid metabolism	ko01100//Metabolic pathways;ko00270//Cysteine and methionine metabolism;ko00330//Arginine and proline metabolism	K01611;K01611;K01611	-	GO:0005488//binding;GO:0016831//carboxy-lyase activity	GO:0006575//cellular modified amino acid metabolic process;GO:0006596//polyamine biosynthetic process;GO:0006605//protein targeting;GO:0006950//response to stress;GO:0009699//phenylpropanoid biosynthetic process;GO:0010629//negative regulation of gene expression;GO:0016032//viral process;GO:0044272//sulfur compound biosynthetic process;GO:0048856//anatomical structure development;GO:0061024//memb…
Qrob_T0464560.2	28.87	36.4433	28.6867	22.4833	53.2733	48.59	49.82	46.53	56.5867	53.4967	55.5967	cry	Pheophytinase, chloroplastic [Morella rubra]	-	-	-	-	-	GO:0003824//catalytic activity	-
Qrob_T0489640.2	116.53	111.493	110.497	117.287	49.6967	73.3833	46.08	53.3233	63.4067	81.0533	76.1667	--	Dynein assembly factor 1, axonemal [Morella rubra]	-	-	-	-	-	GO:0004672//protein kinase activity	GO:0006468//protein phosphorylation
Qrob_T0494910.2	134.713	144.78	99.82	142.103	54.0067	102.337	56.8367	22.9833	33.9933	46.9067	46.97	ACO	1-aminocyclopropane-1-carboxylate oxidase [Quercus lobata]	Metabolism;Metabolism;Metabolism	Global and overview maps;Global and overview maps;Amino acid metabolism	ko01100//Metabolic pathways;ko01110//Biosynthesis of secondary metabolites;ko00270//Cysteine and methionine metabolism	K05933;K05933;K05933	-	GO:0016641//oxidoreductase activity, acting on the CH-NH2 group of donors, oxygen as acceptor;GO:0016705//oxidoreductase activity, acting on paired donors, with incorporation or reduction of molecular oxygen;GO:0019842//vitamin binding;GO:0043169//cation binding	GO:0006950//response to stress;GO:0007275//multicellular organism development;GO:0009692//ethylene metabolic process;GO:0044710//single-organism metabolic process
Qrob_T0495900.2	314.167	231.333	268.653	307.257	18.2867	69.44	24.03	160.973	131.57	141.237	132.873	CP1	calcium-binding protein CP1 [Quercus lobata]	Organismal Systems;Environmental Information Processing;Environmental Information Processing	Environmental adaptation;Signal transduction;Signal transduction	ko04626//Plant-pathogen interaction;ko04016//MAPK signaling pathway - plant;ko04070//Phosphatidylinositol signaling system	K02183;K02183;K02183	GO:0030312//external encapsulating structure;GO:0042579//microbody	GO:0046872//metal ion binding;GO:0070011//peptidase activity, acting on L-amino acid peptides	GO:0006972//hyperosmotic response;GO:0009639//response to red or far red light;GO:0009685//gibberellin metabolic process;GO:0010476//gibberellin mediated signaling pathway;GO:0019538//protein metabolic process;GO:0044707//single-multicellular organism process
Qrob_T0496770.2	15.9833	18.65	17.8233	20.7533	8.59333	8.91667	4.75667	6.36333	6.21	7.97	9.29	TCP15	transcription factor TCP14-like [Quercus lobata]	-	-	-	-	-	-	GO:0001101//response to acid chemical;GO:0006351//transcription, DNA-templated;GO:0006952//defense response;GO:0009725//response to hormone;GO:0010468//regulation of gene expression;GO:0031323//regulation of cellular metabolic process;GO:0044763//single-organism cellular process;GO:0048367//shoot system development;GO:0051716//cellular response to stimulus;GO:0080090//regulation of primary metabo…
Qrob_T0503290.2	22.3833	32.2133	20.0133	20	58.37	48.7633	64.09	42.4167	47.8967	39.38	46.5067	SRM1	transcription factor MYBS1 [Quercus lobata]	-	-	-	-	-	-	-
Qrob_T0527940.2	28.4	27.8067	29.5567	36.7967	11.78	25.1567	12.8067	14.01	15.45	16.82	18.72	At3g47200	UPF0481 protein At3g47200-like [Quercus lobata]	-	-	-	-	GO:0016020//membrane	-	GO:0001101//response to acid chemical;GO:0006950//response to stress;GO:0009628//response to abiotic stimulus;GO:0009725//response to hormone
Qrob_T0528390.2	8.89	12.0567	12.2167	15.78	2.78	4.25	1.35	0.426667	0.993333	1.72667	1.71333	CKX5	cytokinin dehydrogenase 5 [Quercus lobata]	Metabolism	Metabolism of terpenoids and polyketides	ko00908//Zeatin biosynthesis	K00279	GO:0043231//intracellular membrane-bounded organelle;GO:0044421//extracellular region part	GO:0000166//nucleotide binding;GO:0016616//oxidoreductase activity, acting on the CH-OH group of donors, NAD or NADP as acceptor;GO:0016645//oxidoreductase activity, acting on the CH-NH group of donors	GO:0001101//response to acid chemical;GO:0009690//cytokinin metabolic process;GO:0010087//phloem or xylem histogenesis;GO:0032787//monocarboxylic acid metabolic process;GO:0044260//cellular macromolecule metabolic process
Qrob_T0533000.2	10.6867	16.3733	9.77333	10.5867	36.8367	23.4433	24.6433	33.8433	38.6867	27.2767	36.7233	tag	Methyladenine glycosylase [Trema orientale]	Genetic Information Processing	Replication and repair	ko03410//Base excision repair	K01246	GO:0043231//intracellular membrane-bounded organelle	GO:0043733//DNA-3-methylbase glycosylase activity	GO:0006281//DNA repair;GO:0006305//DNA alkylation;GO:0009064//glutamine family amino acid metabolic process
Qrob_T0537900.2	175.453	42.06	82.7867	138.417	0.55	0.426667	1.47333	18.57	13.3167	16.9567	7.91667	CYP82G1	cytochrome P450 82G1-like [Quercus lobata]	Metabolism	Metabolism of terpenoids and polyketides	ko00904//Diterpenoid biosynthesis	K17961	-	-	-
Qrob_T0557610.2	21.72	31.5667	20.0933	17.9933	52.63	69.8233	74.8767	33.97	55.5433	51.8333	58.8533	GDH2	glutamate dehydrogenase 2-like isoform X1 [Quercus lobata]	Metabolism;Metabolism;Metabolism;Metabolism;Metabolism	Global and overview maps;Global and overview maps;Amino acid metabolism;Amino acid metabolism;Energy metabolism	ko01100//Metabolic pathways;ko01200//Carbon metabolism;ko00250//Alanine, aspartate and glutamate metabolism;ko00220//Arginine biosynthesis;ko00910//Nitrogen metabolism	K00261;K00261;K00261;K00261;K00261	GO:0031090//organelle membrane;GO:0043231//intracellular membrane-bounded organelle	GO:0016639//oxidoreductase activity, acting on the CH-NH2 group of donors, NAD or NADP as acceptor;GO:0016646//oxidoreductase activity, acting on the CH-NH group of donors, NAD or NADP as acceptor;GO:0032550//purine ribonucleoside binding;GO:0046914//transition metal ion binding	GO:0006575//cellular modified amino acid metabolic process;GO:0006595//polyamine metabolic process;GO:0006970//response to osmotic stress;GO:0009072//aromatic amino acid family metabolic process;GO:0009642//response to light intensity;GO:0010038//response to metal ion;GO:0016192//vesicle-mediated transport;GO:0019318//hexose metabolic process;GO:0019852//L-ascorbic acid metabolic process;GO:00610…
Qrob_T0564530.2	11.3267	12.7	9.94	8.14667	17.8633	17.9533	20.4633	18.5867	21.3233	16.56	21.5267	NAGK	acetylglutamate kinase, chloroplastic [Quercus lobata]	Metabolism;Metabolism;Metabolism;Metabolism;Metabolism	Global and overview maps;Global and overview maps;Global and overview maps;Global and overview maps;Amino acid metabolism	ko01100//Metabolic pathways;ko01110//Biosynthesis of secondary metabolites;ko01230//Biosynthesis of amino acids;ko01210//2-Oxocarboxylic acid metabolism;ko00220//Arginine biosynthesis	K00930;K00930;K00930;K00930;K00930	GO:0009532//plastid stroma;GO:0031976//plastid thylakoid	GO:0008080//N-acetyltransferase activity;GO:0016301//kinase activity;GO:0016597//amino acid binding;GO:0016774//phosphotransferase activity, carboxyl group as acceptor;GO:0032550//purine ribonucleoside binding	GO:0006526//arginine biosynthetic process;GO:0006560//proline metabolic process;GO:0006796//phosphate-containing compound metabolic process
Qrob_T0564870.2	7.66	9.30333	7.36667	5.85333	11.36	10.35	11.8067	11.1767	10.9833	9.28333	11.5467	B'KAPPA	serine/threonine protein phosphatase 2A 57 kDa regulatory subunit B' kappa isoform [Quercus lobata]	Genetic Information Processing	Translation	ko03015//mRNA surveillance pathway	K11584	GO:0008287//protein serine/threonine phosphatase complex;GO:0044424//intracellular part	GO:0019888//protein phosphatase regulator activity	GO:0007165//signal transduction;GO:0010467//gene expression;GO:0019222//regulation of metabolic process;GO:0034645//cellular macromolecule biosynthetic process
Qrob_T0573530.2	39.12	25.05	37.3633	47.9233	2.03667	7.20333	2.74667	11.2433	11.93	7.36	5.01333	--	CDP-diacylglycerol-glycerol-3-phosphate 3-phosphatidyltransferase [Gossypium australe]	-	-	-	-	-	GO:0003824//catalytic activity	GO:0006952//defense response;GO:0009620//response to fungus;GO:0009863//salicylic acid mediated signaling pathway;GO:0010243//response to organonitrogen compound
Qrob_T0580440.2	18.5	22.97	24.0167	32.91	9.88	8.07333	8.79	10.3267	8.4	7.64333	8.06333	--	cold-regulated 413-plasma membrane 2 [Prunus dulcis]	-	-	-	-	-	-	-
Qrob_T0583150.2	39.0067	45.42	50.1333	39.4567	0.56	1.23667	2	9.17333	4.09667	2.59333	4.14667	HSFA7A	Heat shock transcription factor [Trema orientale]	-	-	-	-	GO:0043231//intracellular membrane-bounded organelle	GO:0001071//nucleic acid binding transcription factor activity;GO:0003677//DNA binding	GO:0000302//response to reactive oxygen species;GO:0006721//terpenoid metabolic process;GO:0009642//response to light intensity;GO:0010468//regulation of gene expression;GO:0031323//regulation of cellular metabolic process;GO:0034645//cellular macromolecule biosynthetic process;GO:0044267//cellular protein metabolic process;GO:0048444//floral organ morphogenesis
Qrob_T0590220.2	83.3233	86.9633	91.8633	92.3667	2.87667	3.39333	3.75333	32.3333	13.8067	21.34	14.6933	UVR8	ultraviolet-B receptor UVR8-like isoform X1 [Quercus lobata]	-	-	-	-	-	-	GO:0006796//phosphate-containing compound metabolic process
Qrob_T0590800.2	24.9	23.3367	28.8533	28.6533	1.69667	3.29667	1.92	10.8433	6.56333	4.65667	6.81333	HSFB2B	heat stress transcription factor B-2b [Quercus lobata]	-	-	-	-	GO:0043231//intracellular membrane-bounded organelle	-	GO:0000302//response to reactive oxygen species;GO:0006355//regulation of transcription, DNA-templated;GO:0009642//response to light intensity;GO:0010243//response to organonitrogen compound
Qrob_T0591740.2	7.04	7.72667	7.92	4.46333	17.72	20.4067	19.6367	17.2333	20.2133	13.0767	15.8033	RLP33	receptor-like protein 7 isoform X2 [Quercus lobata]	-	-	-	-	-	-	-
Qrob_T0594050.2	147.407	138.673	160.997	176.347	28.55	36.5533	27.3567	82.3	59.6033	97.0133	65.0667	IGHMBP2	DNA-binding protein SMUBP-2 [Quercus lobata]	-	-	-	-	GO:0009526//plastid envelope;GO:0009532//plastid stroma	GO:0003676//nucleic acid binding;GO:0017111//nucleoside-triphosphatase activity;GO:0032550//purine ribonucleoside binding	GO:0006787//porphyrin-containing compound catabolic process
Qrob_T0595490.2	30.9733	32.89	31.0167	33.9233	12.2433	15.97	9.14	12.1867	10.55	20.7633	11.0833	At5g22090	protein FAF-like, chloroplastic [Quercus lobata]	-	-	-	-	-	-	-
Qrob_T0599000.2	13.8433	17.4133	11.97	11.4333	31.2033	27.3667	36.0267	24.1633	27.5967	21.3133	23.85	ARGF	ornithine carbamoyltransferase, chloroplastic [Quercus lobata]	Metabolism;Metabolism;Metabolism;Metabolism	Global and overview maps;Global and overview maps;Global and overview maps;Amino acid metabolism	ko01100//Metabolic pathways;ko01110//Biosynthesis of secondary metabolites;ko01230//Biosynthesis of amino acids;ko00220//Arginine biosynthesis	K00611;K00611;K00611;K00611	-	-	-
Qrob_T0612600.2	64.7833	66.13	67.6267	77.2233	21.1133	25.1067	23.2867	43.36	33.66	28.51	34.0933	HSFB2A	heat stress transcription factor B-2a [Quercus lobata]	-	-	-	-	GO:0043231//intracellular membrane-bounded organelle	GO:0003677//DNA binding	GO:0006355//regulation of transcription, DNA-templated;GO:0006950//response to stress;GO:0009628//response to abiotic stimulus;GO:0010243//response to organonitrogen compound;GO:1901700//response to oxygen-containing compound
Qrob_T0620140.2	226.407	78.8933	149.773	211.487	10.4933	13.45	13.95	48.58	53.8967	75.48	77.2867	TPS13	(3S,6E)-nerolidol synthase 1-like [Quercus lobata]	Metabolism;Metabolism	Global and overview maps;Metabolism of terpenoids and polyketides	ko01100//Metabolic pathways;ko00909//Sesquiterpenoid and triterpenoid biosynthesis	K14175;K14175	GO:0009536//plastid	GO:0010333//terpene synthase activity;GO:0046872//metal ion binding	GO:0043692//monoterpene metabolic process;GO:0048511//rhythmic process
Qrob_T0628840.2	2.76	0.963333	1.96333	3.13	0.0933333	0.17	0.0666667	0.566667	0.57	1.05667	0.956667	TPS4	(3S,6E)-nerolidol synthase 1-like [Quercus suber]	Metabolism;Metabolism	Global and overview maps;Metabolism of terpenoids and polyketides	ko01100//Metabolic pathways;ko00909//Sesquiterpenoid and triterpenoid biosynthesis	K14175;K14175	GO:0009536//plastid	GO:0010333//terpene synthase activity	GO:0048511//rhythmic process
Qrob_T0640850.2	18.29	20.4433	15.04	11.3533	74.18	60.3733	54.5167	62.8033	64.3167	66.45	87.0667	UGT73D1	UDP-glycosyltransferase 73D1-like [Quercus lobata]	-	-	-	-	-	-	-
Qrob_T0647340.2	11.7867	14.5033	11.7167	7.46333	26.1333	22.8667	26.7	29.0667	28.1967	23.4367	25.6033	SG1	protein SLOW GREEN 1, chloroplastic-like [Quercus lobata]	-	-	-	-	GO:0009526//plastid envelope;GO:0016020//membrane;GO:0031976//plastid thylakoid;GO:0044434//chloroplast part;GO:0044436//thylakoid part	-	GO:0006091//generation of precursor metabolites and energy;GO:0006605//protein targeting
Qrob_T0659090.2	44.8967	33.2733	44.4967	52.5333	11.0467	10.1967	9.09333	21.03	16.2267	19.3667	16.13	TBL38	protein trichome birefringence-like 38 [Quercus lobata]	-	-	-	-	GO:0005911//cell-cell junction;GO:0031224//intrinsic component of membrane;GO:0043231//intracellular membrane-bounded organelle	-	-
Qrob_T0686540.2	142.753	143.077	126.273	156.853	71.1533	77.99	68.9	61.6133	60.3833	94.4367	89.15	HIPP26	heavy metal-associated isoprenylated plant protein 26-like [Quercus suber]	-	-	-	-	GO:0005911//cell-cell junction;GO:0031090//organelle membrane;GO:0043231//intracellular membrane-bounded organelle	GO:0043169//cation binding	GO:0006812//cation transport
Qrob_T0711460.2	1.61	1.85667	2.03	2.29667	5.01667	5.81667	5.83	4.06667	6.6	4.01667	4.62	--	PREDICTED: ZEAMMB73_Zm00001d028096 [Prunus dulcis]	-	-	-	-	-	-	-
Qrob_T0714460.2	31.2633	29.19	18.0767	18.7333	72.7033	64.8767	74.5533	47.85	54.2033	49.4833	54.3633	ACR9	ACT domain-containing protein ACR9 [Quercus lobata]	-	-	-	-	-	GO:0031406//carboxylic acid binding	GO:0009746//response to hexose;GO:0034285//response to disaccharide
Qrob_T0727770.2	263.733	187.983	236.533	228.733	106.997	119.943	123.663	135.633	107.763	168.103	123.79	KUA1	transcription factor MYB1R1-like [Quercus lobata]	-	-	-	-	GO:0043231//intracellular membrane-bounded organelle	GO:0001071//nucleic acid binding transcription factor activity;GO:0005488//binding	GO:0001101//response to acid chemical;GO:0006970//response to osmotic stress;GO:0009725//response to hormone;GO:0010038//response to metal ion;GO:0010468//regulation of gene expression
Qrob_T0746640.2	21.53	20.04	26.9067	27.8467	17.5267	20.38	12.2933	12.6967	13.0333	18.0133	14.8833	GT-2	trihelix transcription factor GTL1 isoform X1 [Quercus lobata]	-	-	-	-	-	-	GO:0006351//transcription, DNA-templated;GO:0016043//cellular component organization;GO:0019219//regulation of nucleobase-containing compound metabolic process;GO:0044763//single-organism cellular process;GO:0044767//single-organism developmental process;GO:0048523//negative regulation of cellular process;GO:2000112//regulation of cellular macromolecule biosynthetic process
Qrob_T0765390.2	43.4033	36.9233	45.7167	44.4567	9.95	17.29	6.96333	12.7367	8.72333	13.3833	12.3033	At2g29380	probable protein phosphatase 2C 24 [Quercus lobata]	Environmental Information Processing;Environmental Information Processing	Signal transduction;Signal transduction	ko04075//Plant hormone signal transduction;ko04016//MAPK signaling pathway - plant	K14497;K14497	GO:0016020//membrane;GO:0043231//intracellular membrane-bounded organelle;GO:0044444//cytoplasmic part	GO:0004721//phosphoprotein phosphatase activity;GO:0005515//protein binding	GO:0006972//hyperosmotic response;GO:0009787//regulation of abscisic acid-activated signaling pathway;GO:0009937//regulation of gibberellic acid mediated signaling pathway;GO:0010029//regulation of seed germination;GO:0010162//seed dormancy process;GO:0034220//ion transmembrane transport;GO:0051093//negative regulation of developmental process

## Sheet: Tab. S1-3
Table S1-3 Hub genes list of module cyan
id	Pck	P1	P2	P3	Wck	W2	W5	Fck	FA	FB	FC	Symbol	Description	KEGG_A_class	KEGG_B_class	Pathway	K_ID	GO Component	GO Function	GO Process
MSTRG.18205	3.69	4.87667	3.89667	4.51333	9.29667	6.20333	7.38	13.46	10.9033	6.45667	9.81	RBK1	receptor-like cytosolic serine/threonine-protein kinase RBK1 [Quercus suber]	-	-	-	-	GO:0043231//intracellular membrane-bounded organelle;GO:0044444//cytoplasmic part	GO:0004674//protein serine/threonine kinase activity;GO:0004871//signal transducer activity;GO:0019899//enzyme binding;GO:0036094//small molecule binding;GO:0097159//organic cyclic compound binding;GO:1901363//heterocyclic compound binding	GO:0006468//protein phosphorylation;GO:0009610//response to symbiotic fungus;GO:0009723//response to ethylene;GO:0019932//second-messenger-mediated signaling;GO:0045087//innate immune response
MSTRG.28722	95.43	108.757	79.4133	71.5067	123.597	113.707	168.777	205.387	195.797	198.593	205.87	CYP71AP13	cytochrome P450 71A1-like [Quercus lobata]	-	-	-	-	GO:0016020//membrane;GO:0043231//intracellular membrane-bounded organelle	GO:0004497//monooxygenase activity;GO:0016705//oxidoreductase activity, acting on paired donors, with incorporation or reduction of molecular oxygen;GO:0046906//tetrapyrrole binding;GO:0046914//transition metal ion binding	GO:0044710//single-organism metabolic process
MSTRG.2963	17.2567	17.1967	14.24	22.5867	9.04333	15.9133	9.02333	3.80333	4.40667	8.38	8.54333	BCAT2	branched-chain amino acid aminotransferase 1, mitochondrial-like isoform X2 [Quercus lobata]	Metabolism;Metabolism;Metabolism;Metabolism;Metabolism;Metabolism;Metabolism;Metabolism;Metabolism	Global and overview maps;Global and overview maps;Global and overview maps;Amino acid metabolism;Global and overview maps;Amino acid metabolism;Metabolism of cofactors and vitamins;Amino acid metabolism;Biosynthesis of other secondary metabolites	ko01100//Metabolic pathways;ko01110//Biosynthesis of secondary metabolites;ko01230//Biosynthesis of amino acids;ko00270//Cysteine and methionine metabolism;ko01210//2-Oxocarboxylic acid metabolism;ko00280//Valine, leucine and isoleucine degradation;ko00770//Pantothenate and CoA biosynthesis;ko00290//Valine, leucine and isoleucine biosynthesis;ko00966//Glucosinolate biosynthesis	K00826;K00826;K00826;K00826;K00826;K00826;K00826;K00826;K00826	GO:0009532//plastid stroma	GO:0004084//branched-chain-amino-acid transaminase activity	GO:0006549//isoleucine metabolic process;GO:0006551//leucine metabolic process;GO:0006573//valine metabolic process;GO:0008652//cellular amino acid biosynthetic process;GO:0009404//toxin metabolic process;GO:0009746//response to hexose;GO:0034285//response to disaccharide;GO:0035556//intracellular signal transduction;GO:0071554//cell wall organization or biogenesis
MSTRG.29665	37.47	80.5967	30.91	34.65	146.44	101.423	173.57	359.093	195.19	147.173	178.757	FLS	flavonol synthase/flavanone 3-hydroxylase-like [Quercus lobata]	Metabolism;Metabolism;Metabolism	Global and overview maps;Global and overview maps;Biosynthesis of other secondary metabolites	ko01100//Metabolic pathways;ko01110//Biosynthesis of secondary metabolites;ko00941//Flavonoid biosynthesis	K05278;K05278;K05278	GO:0043231//intracellular membrane-bounded organelle	GO:0016706//oxidoreductase activity, acting on paired donors, with incorporation or reduction of molecular oxygen, 2-oxoglutarate as one donor, and incorporation of one atom each of oxygen into both donors;GO:0019842//vitamin binding;GO:0046914//transition metal ion binding	GO:0009411//response to UV;GO:0009617//response to bacterium;GO:0009725//response to hormone;GO:0034285//response to disaccharide;GO:0051553//flavone biosynthetic process
MSTRG.31525	12.4233	16.3967	13.0933	11.0933	26.7167	22.4233	22.9867	37.3133	27.2	18.9267	20.6867	GGP5	gamma-glutamyl peptidase 5-like [Quercus lobata]	-	-	-	-	-	GO:0003824//catalytic activity	GO:0006950//response to stress
MSTRG.34166	11.3167	11.2833	9.72667	9.34333	18.23	17.1167	27.22	31.1833	24.3333	19.7	19.25	DAAT	D-amino-acid transaminase, chloroplastic [Quercus lobata]	Metabolism	Metabolism of cofactors and vitamins	ko00790//Folate biosynthesis	K18482	GO:0009532//plastid stroma	GO:0008483//transaminase activity;GO:0016833//oxo-acid-lyase activity	GO:0009073//aromatic amino acid family biosynthetic process;GO:0009396//folic acid-containing compound biosynthetic process
MSTRG.35777	2120.14	1949.14	1831.51	1975.97	1367.7	1602.48	1517.89	794.64	1002.15	1287.01	1203.45	--	PREDICTED: EUGRSUZ_B03068 [Prunus dulcis]	-	-	-	-	-	-	-
MSTRG.3803	107.743	95.4667	116.083	116.817	87.39	101.773	94.0833	54.2667	82.0567	78.7233	83.57	SYT2	synaptotagmin-2-like [Quercus lobata]	-	-	-	-	GO:0005886//plasma membrane;GO:0005911//cell-cell junction;GO:0031090//organelle membrane;GO:0031224//intrinsic component of membrane;GO:0043231//intracellular membrane-bounded organelle	GO:0043169//cation binding	GO:0006605//protein targeting;GO:0006950//response to stress;GO:0007009//plasma membrane organization;GO:0016192//vesicle-mediated transport;GO:0046739//transport of virus in multicellular host;GO:0051707//response to other organism
MSTRG.38746	38.54	36.94	36.5333	44.0067	32.4533	36.44	24.1833	14.7933	13.6333	16.2633	16.3733	--	Pectinacetylesterase family protein [Hibiscus syriacus]	-	-	-	-	-	-	-
MSTRG.38945	40.18	38.1933	36.8233	25.1233	43.7733	49.06	50.56	66.2733	63.6733	54.53	58.7067	HSP90-6	heat shock protein 90-6, mitochondrial isoform X1 [Quercus suber]	Organismal Systems;Genetic Information Processing	Environmental adaptation;Folding, sorting and degradation	ko04626//Plant-pathogen interaction;ko04141//Protein processing in endoplasmic reticulum	K09487;K09487	GO:0009526//plastid envelope;GO:0009532//plastid stroma;GO:0030312//external encapsulating structure;GO:0031090//organelle membrane	GO:0005515//protein binding;GO:0032550//purine ribonucleoside binding	GO:0001101//response to acid chemical;GO:0003006//developmental process involved in reproduction;GO:0006970//response to osmotic stress;GO:0009416//response to light stimulus;GO:0009657//plastid organization;GO:0044267//cellular protein metabolic process;GO:0044743//intracellular protein transmembrane import
Qrob_T0034930.2	18.5233	17.94	15.3467	8.70333	20.2333	21.56	33.0767	38.7933	29.3967	25.13	28.1167	--	coiled-coil-helix-coiled-coil-helix domain-containing protein 10, mitochondrial-like [Quercus lobata]	-	-	-	-	GO:0043231//intracellular membrane-bounded organelle	-	GO:0006355//regulation of transcription, DNA-templated;GO:0009247//glycolipid biosynthetic process;GO:0009267//cellular response to starvation
Qrob_T0201570.2	162.87	120.693	143.383	175.59	107.72	147.16	77.67	40.8833	42.5967	57.9333	55.13	PP2CA	protein phosphatase 2C 37-like [Quercus lobata]	Environmental Information Processing;Environmental Information Processing	Signal transduction;Signal transduction	ko04075//Plant hormone signal transduction;ko04016//MAPK signaling pathway - plant	K14497;K14497	GO:0016020//membrane;GO:0043231//intracellular membrane-bounded organelle;GO:0044444//cytoplasmic part	GO:0004721//phosphoprotein phosphatase activity;GO:0005515//protein binding	GO:0006972//hyperosmotic response;GO:0009787//regulation of abscisic acid-activated signaling pathway;GO:0009937//regulation of gibberellic acid mediated signaling pathway;GO:0010029//regulation of seed germination;GO:0010162//seed dormancy process;GO:0034220//ion transmembrane transport;GO:0051093//negative regulation of developmental process
Qrob_T0203700.2	16.04	15.1	12.91	16.5933	19.33	21.2567	26.67	31.5633	26.1	23.84	20.9833	PGDH1	D-3-phosphoglycerate dehydrogenase 1, chloroplastic-like [Quercus lobata]	Metabolism;Metabolism;Metabolism;Metabolism;Metabolism;Metabolism	Global and overview maps;Global and overview maps;Global and overview maps;Global and overview maps;Amino acid metabolism;Amino acid metabolism	ko01100//Metabolic pathways;ko01110//Biosynthesis of secondary metabolites;ko01200//Carbon metabolism;ko01230//Biosynthesis of amino acids;ko00270//Cysteine and methionine metabolism;ko00260//Glycine, serine and threonine metabolism	K00058;K00058;K00058;K00058;K00058;K00058	GO:0009532//plastid stroma	GO:0000166//nucleotide binding;GO:0016614//oxidoreductase activity, acting on CH-OH group of donors;GO:0031406//carboxylic acid binding;GO:0032550//purine ribonucleoside binding	GO:0003006//developmental process involved in reproduction;GO:0006563//L-serine metabolic process;GO:0048229//gametophyte development
Qrob_T0204930.2	579.26	752.417	648.347	487.307	921.483	924.507	1081	1402.48	1178.37	962.337	975.96	FTSH	ATP-dependent zinc metalloprotease FTSH, chloroplastic [Quercus lobata]	-	-	-	-	GO:0031224//intrinsic component of membrane;GO:0031976//plastid thylakoid;GO:0042170//plastid membrane;GO:0044434//chloroplast part;GO:0044436//thylakoid part	GO:0004175//endopeptidase activity;GO:0032550//purine ribonucleoside binding;GO:0042578//phosphoric ester hydrolase activity;GO:0042623//ATPase activity, coupled;GO:0046872//metal ion binding	GO:0006739//NADP metabolic process;GO:0009644//response to high light intensity;GO:0009725//response to hormone;GO:0009765//photosynthesis, light harvesting;GO:0009767//photosynthetic electron transport chain;GO:0019758//glycosinolate biosynthetic process;GO:0044257//cellular protein catabolic process;GO:0044707//single-multicellular organism process
Qrob_T0364580.2	15.8333	30.8067	16.9133	11.3333	48.7267	41.5233	63.6267	79.4233	56.3267	34.39	56.2533	ORRM1	organelle RRM domain-containing protein 1, chloroplastic-like [Quercus lobata]	-	-	-	-	-	GO:0003676//nucleic acid binding	GO:0044238//primary metabolic process;GO:0044260//cellular macromolecule metabolic process;GO:0044763//single-organism cellular process
Qrob_T0371460.2	1.56667	2.25333	0.93	1.27	2.99667	2.11	5.22	6.72	5.39	5.36	4.6	BA13	cytochrome P450 85A [Quercus lobata]	Metabolism;Metabolism;Metabolism	Global and overview maps;Global and overview maps;Metabolism of terpenoids and polyketides	ko01100//Metabolic pathways;ko01110//Biosynthesis of secondary metabolites;ko00905//Brassinosteroid biosynthesis	K09590;K09590;K09590	GO:0031224//intrinsic component of membrane;GO:0043231//intracellular membrane-bounded organelle	GO:0016491//oxidoreductase activity;GO:0046906//tetrapyrrole binding;GO:0046914//transition metal ion binding	GO:0016129//phytosteroid biosynthetic process;GO:0055088//lipid homeostasis
Qrob_T0376680.2	33.7567	27.7567	30.8	32.4	71.8533	37.4867	56.4833	90.7833	61.3267	47.53	58.0833	DHAPS-1	phospho-2-dehydro-3-deoxyheptonate aldolase 1, chloroplastic-like [Quercus lobata]	Metabolism;Metabolism;Metabolism;Metabolism	Global and overview maps;Global and overview maps;Global and overview maps;Amino acid metabolism	ko01100//Metabolic pathways;ko01110//Biosynthesis of secondary metabolites;ko01230//Biosynthesis of amino acids;ko00400//Phenylalanine, tyrosine and tryptophan biosynthesis	K01626;K01626;K01626;K01626	GO:0031976//plastid thylakoid	GO:0005488//binding;GO:0016765//transferase activity, transferring alkyl or aryl (other than methyl) groups	GO:0001101//response to acid chemical;GO:0008652//cellular amino acid biosynthetic process;GO:0009694//jasmonic acid metabolic process;GO:0009699//phenylpropanoid biosynthetic process;GO:0009814//defense response, incompatible interaction;GO:0019632//shikimate metabolic process;GO:0033554//cellular response to stress;GO:0043650//dicarboxylic acid biosynthetic process
Qrob_T0402290.2	796.233	469.533	601.82	670.537	366.133	539.643	292.107	164.28	239.137	407.35	325.193	APX1	L-ascorbate peroxidase, cytosolic-like [Quercus lobata]	Metabolism;Metabolism;Metabolism	Global and overview maps;Metabolism of other amino acids;Carbohydrate metabolism	ko01100//Metabolic pathways;ko00480//Glutathione metabolism;ko00053//Ascorbate and aldarate metabolism	K00434;K00434;K00434	GO:0005911//cell-cell junction;GO:0009532//plastid stroma;GO:0016020//membrane;GO:0030312//external encapsulating structure	GO:0004601//peroxidase activity;GO:0043169//cation binding;GO:0046906//tetrapyrrole binding	GO:0000302//response to reactive oxygen species;GO:0003006//developmental process involved in reproduction;GO:0006006//glucose metabolic process;GO:0006090//pyruvate metabolic process;GO:0006498//N-terminal protein lipidation;GO:0006575//cellular modified amino acid metabolic process;GO:0006595//polyamine metabolic process;GO:0006725//cellular aromatic compound metabolic process;GO:0006970//respo…
Qrob_T0462100.2	279.613	319.5	246.123	263.23	209.867	239.35	182.363	108.487	135.04	190.987	187.133	COL5	zinc finger protein CONSTANS-LIKE 5 [Quercus lobata]	-	-	-	-	GO:0005622//intracellular	GO:0046872//metal ion binding	GO:0009414//response to water deprivation;GO:0010468//regulation of gene expression
Qrob_T0532060.2	15.8333	30.8067	16.9133	11.3333	48.7267	41.5233	63.6267	79.4233	56.3267	34.39	56.2533	ORRM1	organelle RRM domain-containing protein 1, chloroplastic-like [Quercus lobata]	-	-	-	-	-	GO:0003676//nucleic acid binding	GO:0044238//primary metabolic process;GO:0044260//cellular macromolecule metabolic process;GO:0044763//single-organism cellular process
Qrob_T0641520.2	37.34	46.2967	36.61	37.5867	62.5867	39.93	47.14	68.04	63.1767	53.1267	59.7633	HPT1	homogentisate phytyltransferase 1, chloroplastic [Quercus lobata]	Metabolism;Metabolism;Metabolism	Global and overview maps;Global and overview maps;Metabolism of cofactors and vitamins	ko01100//Metabolic pathways;ko01110//Biosynthesis of secondary metabolites;ko00130//Ubiquinone and other terpenoid-quinone biosynthesis	K09833;K09833;K09833	GO:0031224//intrinsic component of membrane;GO:0044434//chloroplast part	GO:0010354//homogentisate prenyltransferase activity	GO:0006090//pyruvate metabolic process;GO:0006355//regulation of transcription, DNA-templated;GO:0006544//glycine metabolic process;GO:0006633//fatty acid biosynthetic process;GO:0006732//coenzyme metabolic process;GO:0006753//nucleoside phosphate metabolic process;GO:0006775//fat-soluble vitamin metabolic process;GO:0006778//porphyrin-containing compound metabolic process;GO:0006790//sulfur comp…
Qrob_T0725190.2	1097.49	1009.93	967.643	1050.22	722.287	804.12	546.633	294.397	481.36	813.187	634.767	PSAN	photosystem I reaction center subunit N, chloroplastic isoform X1 [Quercus lobata]	Metabolism	Energy metabolism	ko00195//Photosynthesis	K02701	GO:0009521//photosystem;GO:0031978//plastid thylakoid lumen;GO:0044434//chloroplast part	GO:0005515//protein binding	GO:0000097//sulfur amino acid biosynthetic process;GO:0006739//NADP metabolic process;GO:0009767//photosynthetic electron transport chain;GO:0031399//regulation of protein modification process

## Sheet: Tab. S1-4
Table S1-4 Hub genes list of module green
id	Pck	P1	P2	P3	Wck	W2	W5	Fck	FA	FB	FC	Symbol	Description	KEGG_A_class	KEGG_B_class	Pathway	K_ID	GO Component	GO Function	GO Process
MSTRG.12618	11.4833	4.23333	8.5	17.79	1.79	2.55667	1.07667	3.40667	3.92	5.11667	3.83667	--	PREDICTED: cysteine-rich and transmembrane domain-containing protein A-like, partial [Camelina sativa]	-	-	-	-	-	-	GO:0010243//response to organonitrogen compound
MSTRG.15344	16.1467	8.82	12.5967	19.1667	6.66333	6.69333	3.56667	7.61	8.44333	8.22	8.63667	TDT	tonoplast dicarboxylate transporter [Quercus lobata]	-	-	-	-	GO:0031090//organelle membrane;GO:0031224//intrinsic component of membrane;GO:0043231//intracellular membrane-bounded organelle	GO:0015556//C4-dicarboxylate transmembrane transporter activity	GO:0015743//malate transport;GO:0030001//metal ion transport;GO:0030641//regulation of cellular pH
MSTRG.19029	16.5033	10.3367	14.8033	18.73	7.29	6.70667	8.01333	9.82	9.59667	10.0767	11.55	--	protein FREE1-like isoform X1 [Quercus lobata]	-	-	-	-	-	-	-
MSTRG.24450	4.68667	3.73	4.90667	7.16333	1.58	2.76333	1.56333	1.88667	1.08667	2.64333	1.93667	CYP78A3	cytochrome P450 78A3-like [Quercus lobata]	-	-	-	-	-	-	-
MSTRG.27244	106.01	80.8033	118.693	134.933	61.9567	56.1033	63.4267	77.4267	85.77	82.63	77.89	At5g64030	probable methyltransferase PMT25 [Quercus lobata]	-	-	-	-	-	-	-
MSTRG.32161	37.0167	26.74	39.5033	45.7	22.9533	21.25	25.4267	26.8667	29.8467	27.4633	28.13	XLG1	extra-large guanine nucleotide-binding protein 1-like [Quercus suber]	-	-	-	-	-	-	-
MSTRG.34428	62.3567	46.8467	57.0533	91.9533	29.9767	35.2233	32.8567	42.4033	43.03	46.8167	39.8467	DI19-5	protein DEHYDRATION-INDUCED 19 homolog 5-like [Quercus lobata]	-	-	-	-	-	-	-
MSTRG.7064	102.283	83.9667	101.69	141.387	58.6667	63.6	70.3167	78.2633	72.01	74.8633	72.3467	--	PREDICTED: ankyrin repeat and SAM domain-containing protein 6-like [Juglans regia]	-	-	-	-	-	-	GO:0009987//cellular process
MSTRG.7141	1.22333	0.336667	0.553333	1.85333	0.08	0.1	0.0566667	0.226667	0.146667	0.283333	0.22	At1g64760	glucan endo-1,3-beta-glucosidase 8 [Quercus lobata]	-	-	-	-	GO:0031224//intrinsic component of membrane	GO:0008422//beta-glucosidase activity	GO:0044238//primary metabolic process
MSTRG.9745	167.573	124.657	159.907	235.777	25.65	32.2	15.0533	97.8933	88.61	105	86.8533	PME6	pectinesterase-like [Quercus lobata]	Metabolism;Metabolism	Global and overview maps;Carbohydrate metabolism	ko01100//Metabolic pathways;ko00040//Pentose and glucuronate interconversions	K01051;K01051	GO:0005618//cell wall	GO:0052689//carboxylic ester hydrolase activity	GO:0000272//polysaccharide catabolic process;GO:0009892//negative regulation of metabolic process;GO:0071555//cell wall organization
Qrob_T0001070.2	2.85	0.683333	2.62667	4.70333	0	0.32	0.03	0.293333	1.03667	0.6	1.28333	CIP8	RING-H2 finger protein ATL1-like [Quercus lobata]	-	-	-	-	-	GO:0046872//metal ion binding	-
Qrob_T0043960.2	5.85667	7.82667	6.36667	4.43	8.58333	9.25	9.93667	9.09667	9.90333	7.56333	9.42667	pfh1	ATP-dependent DNA helicase PIF1-like [Quercus lobata]	-	-	-	-	-	GO:0004386//helicase activity	GO:0006259//DNA metabolic process;GO:0051276//chromosome organization
Qrob_T0064620.2	44.4667	26.3167	42.85	67.7933	1.06	10.96	0.953333	5.20667	6.02	7.53	7.42	SAT1	serine acetyltransferase 1, chloroplastic-like [Quercus suber]	Metabolism;Metabolism;Metabolism;Metabolism;Metabolism;Metabolism	Global and overview maps;Global and overview maps;Global and overview maps;Global and overview maps;Amino acid metabolism;Energy metabolism	ko01100//Metabolic pathways;ko01110//Biosynthesis of secondary metabolites;ko01200//Carbon metabolism;ko01230//Biosynthesis of amino acids;ko00270//Cysteine and methionine metabolism;ko00920//Sulfur metabolism	K00640;K00640;K00640;K00640;K00640;K00640	GO:0009536//plastid;GO:0015630//microtubule cytoskeleton;GO:0032991//macromolecular complex	GO:0005198//structural molecule activity;GO:0016412//serine O-acyltransferase activity;GO:0017111//nucleoside-triphosphatase activity;GO:0032550//purine ribonucleoside binding;GO:0046914//transition metal ion binding	GO:0000097//sulfur amino acid biosynthetic process;GO:0001101//response to acid chemical;GO:0006563//L-serine metabolic process;GO:0006568//tryptophan metabolic process;GO:0009267//cellular response to starvation;GO:0009683//indoleacetic acid metabolic process;GO:0010038//response to metal ion;GO:0015698//inorganic anion transport;GO:0019758//glycosinolate biosynthetic process;GO:0043623//cellula…
Qrob_T0064630.2	39.39	23.2333	34.5667	53.61	0.55	8.21	0.63	3.75333	5.60333	6.5	5.44	SAT1	serine acetyltransferase 1, chloroplastic-like [Quercus suber]	Metabolism;Metabolism;Metabolism;Metabolism;Metabolism;Metabolism	Global and overview maps;Global and overview maps;Global and overview maps;Global and overview maps;Amino acid metabolism;Energy metabolism	ko01100//Metabolic pathways;ko01110//Biosynthesis of secondary metabolites;ko01200//Carbon metabolism;ko01230//Biosynthesis of amino acids;ko00270//Cysteine and methionine metabolism;ko00920//Sulfur metabolism	K00640;K00640;K00640;K00640;K00640;K00640	GO:0009536//plastid;GO:0015630//microtubule cytoskeleton;GO:0032991//macromolecular complex	GO:0005198//structural molecule activity;GO:0016412//serine O-acyltransferase activity;GO:0017111//nucleoside-triphosphatase activity;GO:0032550//purine ribonucleoside binding;GO:0046914//transition metal ion binding	GO:0000097//sulfur amino acid biosynthetic process;GO:0001101//response to acid chemical;GO:0006563//L-serine metabolic process;GO:0006568//tryptophan metabolic process;GO:0009267//cellular response to starvation;GO:0009683//indoleacetic acid metabolic process;GO:0010038//response to metal ion;GO:0015698//inorganic anion transport;GO:0019758//glycosinolate biosynthetic process;GO:0043623//cellula…
Qrob_T0112320.2	6.99667	4.42667	6.22333	9.71	3.36	3.44333	2.99333	3.35667	3.30667	4.6	3.83	ABCG14	ABC transporter G family member 14 [Quercus lobata]	-	-	-	-	GO:0031224//intrinsic component of membrane	GO:0015405//P-P-bond-hydrolysis-driven transmembrane transporter activity;GO:0015604//organic phosphonate transmembrane transporter activity;GO:0017111//nucleoside-triphosphatase activity;GO:0032550//purine ribonucleoside binding	GO:0010051//xylem and phloem pattern formation;GO:0044765//single-organism transport
Qrob_T0187480.2	54.3367	36.8867	50.61	66.4733	7.31	15.23	8.37667	29.89	25.5533	32.5033	23.6867	NAC083	NAC domain-containing protein 83-like [Quercus lobata]	-	-	-	-	GO:0005623//cell	GO:0005488//binding	GO:0001101//response to acid chemical;GO:0006355//regulation of transcription, DNA-templated;GO:0006605//protein targeting;GO:0006970//response to osmotic stress;GO:0009725//response to hormone;GO:0009891//positive regulation of biosynthetic process;GO:0010087//phloem or xylem histogenesis;GO:0010260//organ senescence;GO:0043067//regulation of programmed cell death
Qrob_T0200000.2	0.476667	0.0533333	0.44	0.816667	0	0.103333	0	0.0966667	0.05	0	0.07	GH3.1	GH3-1 [Quercus robur]	Environmental Information Processing	Signal transduction	ko04075//Plant hormone signal transduction	K14487	-	GO:0016881//acid-amino acid ligase activity	GO:0009725//response to hormone;GO:0014070//response to organic cyclic compound;GO:0048878//chemical homeostasis
Qrob_T0210370.2	14.36	9.75	16.16	24.97	3.46	6.16333	2.97	6.55333	6.58333	9.33667	6.29667	OFUT11	O-fucosyltransferase 10-like isoform X1 [Quercus lobata]	-	-	-	-	-	GO:0016740//transferase activity	-
Qrob_T0252960.2	500.497	517.473	478.677	344.677	657.963	616.1	664.63	638.067	614.017	531.9	565.273	HSP70	stromal 70 kDa heat shock-related protein, chloroplastic [Quercus lobata]	Genetic Information Processing;Genetic Information Processing;Cellular Processes	Folding, sorting and degradation;Transcription;Transport and catabolism	ko04141//Protein processing in endoplasmic reticulum;ko03040//Spliceosome;ko04144//Endocytosis	K03283;K03283;K03283	GO:0009526//plastid envelope;GO:0009532//plastid stroma	GO:0005515//protein binding;GO:0016628//oxidoreductase activity, acting on the CH-CH group of donors, NAD or NADP as acceptor;GO:0032550//purine ribonucleoside binding	GO:0003006//developmental process involved in reproduction;GO:0006605//protein targeting;GO:0006950//response to stress;GO:0009657//plastid organization;GO:0010038//response to metal ion;GO:0044267//cellular protein metabolic process;GO:0044403//symbiosis, encompassing mutualism through parasitism;GO:0044710//single-organism metabolic process
Qrob_T0264910.2	1.02	0.656667	1.55667	3	0.14	0.216667	0.16	0.436667	0.236667	0.133333	0.38	UGT85A24	7-deoxyloganetin glucosyltransferase-like [Quercus lobata]	-	-	-	-	-	GO:0035251//UDP-glucosyltransferase activity	GO:0016099//monoterpenoid biosynthetic process
Qrob_T0278330.2	98.1667	75.0033	98.11	124.257	18.7067	18.6033	26.71	71.8833	57.5867	65.93	50.89	4CL1	4-coumarate--CoA ligase 1-like [Quercus lobata]	Metabolism;Metabolism;Metabolism;Metabolism	Global and overview maps;Global and overview maps;Biosynthesis of other secondary metabolites;Metabolism of cofactors and vitamins	ko01100//Metabolic pathways;ko01110//Biosynthesis of secondary metabolites;ko00940//Phenylpropanoid biosynthesis;ko00130//Ubiquinone and other terpenoid-quinone biosynthesis	K01904;K01904;K01904;K01904	GO:0043231//intracellular membrane-bounded organelle	GO:0016405//CoA-ligase activity;GO:0016703//oxidoreductase activity, acting on single donors with incorporation of molecular oxygen, incorporation of one atom of oxygen (internal monooxygenases or internal mixed function oxidases);GO:0032550//purine ribonucleoside binding	GO:0006575//cellular modified amino acid metabolic process;GO:0006595//polyamine metabolic process;GO:0006605//protein targeting;GO:0006950//response to stress;GO:0009416//response to light stimulus;GO:0009699//phenylpropanoid biosynthetic process;GO:0009891//positive regulation of biosynthetic process;GO:0043067//regulation of programmed cell death;GO:0051707//response to other organism
Qrob_T0278790.2	13.4467	6.38333	12.94	22.6467	0.333333	0.47	0.656667	1.13333	1.72	2.3	1.16667	SULTR3;1	sulfate transporter 3.1-like [Quercus lobata]	-	-	-	-	GO:0009536//plastid;GO:0031224//intrinsic component of membrane	GO:0015103//inorganic anion transmembrane transporter activity;GO:0015291//secondary active transmembrane transporter activity	GO:0008272//sulfate transport;GO:0044763//single-organism cellular process;GO:0050896//response to stimulus
Qrob_T0279520.2	57.4867	33.28	60.7267	100.557	2.7	5.85333	2.39333	26.2367	33.31	35.92	23.67	--	Haloacid dehalogenase-like hydrolase superfamily protein [Prunus dulcis]	-	-	-	-	-	GO:0003824//catalytic activity	GO:0001101//response to acid chemical;GO:0015698//inorganic anion transport
Qrob_T0315260.2	151.773	66.76	124.293	221.21	51.3467	79.4167	35.0033	49.2067	50.5567	53.1367	52.8067	--	PREDICTED: At4g22758 [Prunus dulcis]	-	-	-	-	GO:0043231//intracellular membrane-bounded organelle	-	GO:0044248//cellular catabolic process
Qrob_T0411850.2	37.74	24.86	37.03	44.0333	22.21	23.6133	24.4633	20.1133	28.3267	25.2733	21.8733	NAC014	protein NTM1-like 9 [Quercus lobata]	-	-	-	-	GO:0043231//intracellular membrane-bounded organelle	GO:0001071//nucleic acid binding transcription factor activity;GO:0005515//protein binding	GO:0006355//regulation of transcription, DNA-templated;GO:0006402//mRNA catabolic process;GO:0006486//protein glycosylation;GO:0006952//defense response;GO:0007275//multicellular organism development;GO:0042127//regulation of cell proliferation
Qrob_T0418500.2	66.9933	52.4067	65.85	81.18	12.4633	16.5533	14.67	41.8067	42.0067	45.9967	39.7833	--	myb-like protein H [Populus trichocarpa]	-	-	-	-	-	-	-
Qrob_T0463090.2	99.9833	82.26	109.097	144.967	23.8067	30.9733	27.1233	73.8033	62.3067	67.2767	53.26	--	Actin cross-linking protein [Prunus dulcis]	-	-	-	-	GO:0043231//intracellular membrane-bounded organelle	-	-
Qrob_T0509200.2	66.7067	56.84	76.7067	85.7633	38.1733	43.87	40.5667	49.8733	59.5433	47.8033	50.8833	CDKG-2	cyclin-dependent kinase G-2-like isoform X2 [Quercus lobata]	-	-	-	-	GO:0044444//cytoplasmic part	GO:0004672//protein kinase activity;GO:0005488//binding	GO:0009653//anatomical structure morphogenesis;GO:0016071//mRNA metabolic process;GO:0033043//regulation of organelle organization;GO:0044699//single-organism process
Qrob_T0511080.2	21.3467	19.3433	26.66	37.19	13.88	17.0567	10.0367	16.26	13.88	14.4467	12.21	Os01g0794400	probable nucleoredoxin 2 [Quercus lobata]	-	-	-	-	-	GO:0003824//catalytic activity;GO:0043169//cation binding	GO:0044699//single-organism process
Qrob_T0532490.2	15.35	7.27	11.7	17.04	5.39333	2.93	4.04333	7.04	5.92333	8.13	6.63667	PED1	3-ketoacyl-CoA thiolase 2, peroxisomal-like [Quercus lobata]	Metabolism;Metabolism;Cellular Processes;Metabolism;Metabolism;Metabolism;Metabolism;Metabolism	Global and overview maps;Global and overview maps;Transport and catabolism;Lipid metabolism;Global and overview maps;Lipid metabolism;Amino acid metabolism;Lipid metabolism	ko01100//Metabolic pathways;ko01110//Biosynthesis of secondary metabolites;ko04146//Peroxisome;ko00592//alpha-Linolenic acid metabolism;ko01212//Fatty acid metabolism;ko00071//Fatty acid degradation;ko00280//Valine, leucine and isoleucine degradation;ko01040//Biosynthesis of unsaturated fatty acids	K07513;K07513;K07513;K07513;K07513;K07513;K07513;K07513	GO:0009536//plastid;GO:0031090//organelle membrane;GO:0042579//microbody;GO:0043232//intracellular non-membrane-bounded organelle	GO:0016408//C-acyltransferase activity	GO:0006511//ubiquitin-dependent protein catabolic process;GO:0006633//fatty acid biosynthetic process;GO:0007031//peroxisome organization;GO:0009062//fatty acid catabolic process;GO:0009404//toxin metabolic process;GO:0009411//response to UV;GO:0009694//jasmonic acid metabolic process;GO:0009787//regulation of abscisic acid-activated signaling pathway;GO:0009813//flavonoid biosynthetic process;GO…
Qrob_T0603670.2	8.31	7.10667	8.31667	15.78	0.916667	0.79	1.08667	1.78	3.95333	3.34667	3.79333	PILS1	protein PIN-LIKES 3-like isoform X2 [Quercus lobata]	-	-	-	-	-	-	-
Qrob_T0642010.2	11.3467	6.9	10.24	15.43	5.22	6.03	5.45	6.78	6.07333	7.05667	6.38333	SAPK2	serine/threonine-protein kinase SAPK2 isoform X1 [Quercus lobata]	Environmental Information Processing;Environmental Information Processing	Signal transduction;Signal transduction	ko04075//Plant hormone signal transduction;ko04016//MAPK signaling pathway - plant	K14498;K14498	GO:0030529//intracellular ribonucleoprotein complex;GO:0043231//intracellular membrane-bounded organelle;GO:0044444//cytoplasmic part	GO:0004674//protein serine/threonine kinase activity;GO:0005198//structural molecule activity;GO:0019902//phosphatase binding;GO:0032550//purine ribonucleoside binding	GO:0001101//response to acid chemical;GO:0005984//disaccharide metabolic process;GO:0006464//cellular protein modification process;GO:0006633//fatty acid biosynthetic process;GO:0006641//triglyceride metabolic process;GO:0006796//phosphate-containing compound metabolic process;GO:0006970//response to osmotic stress;GO:0009617//response to bacterium;GO:0009755//hormone-mediated signaling pathway;G…
Qrob_T0654710.2	113.7	51.76	106.623	160.113	4.75333	19.6333	5.91333	44.6367	46.1167	56.6533	43.9267	MYB4	transcription factor MYB14-like [Quercus lobata]	-	-	-	-	-	GO:0005488//binding	-
Qrob_T0666680.2	20.9267	9.4	24.9167	30.6433	4.73667	6.20333	5.92333	8.20667	12.1733	12.5267	10.2233	PSI2	PREDICTED: LOC110102891 [Prunus dulcis]	-	-	-	-	-	-	-
Qrob_T0668650.2	3.69	0.776667	2.65333	6.19333	0.146667	0.476667	0.0766667	0.606667	0.81	1.27667	0.446667	MYB63	transcription factor MYB15-like [Quercus lobata]	-	-	-	-	-	GO:0005488//binding	-
Qrob_T0687920.2	301.697	181.627	324.42	510.673	10.97	36.8633	12.4333	106.83	106.537	126.237	85.6567	AAE3	oxalate--CoA ligase-like [Quercus lobata]	Metabolism;Metabolism	Global and overview maps;Carbohydrate metabolism	ko01100//Metabolic pathways;ko00630//Glyoxylate and dicarboxylate metabolism	K22133;K22133	GO:0005576//extracellular region;GO:0005911//cell-cell junction;GO:0009532//plastid stroma	GO:0016405//CoA-ligase activity;GO:0016878//acid-thiol ligase activity;GO:0032550//purine ribonucleoside binding	GO:0001101//response to acid chemical;GO:0003006//developmental process involved in reproduction;GO:0009072//aromatic amino acid family metabolic process;GO:0009620//response to fungus;GO:0010029//regulation of seed germination;GO:0015698//inorganic anion transport;GO:0033609//oxalate metabolic process

## Sheet: Tab. S1-5
Table S1-5 Hub genes list of module yellow
id	Pck	P1	P2	P3	Wck	W2	W5	Fck	FA	FB	FC	Symbol	Description	KEGG_A_class	KEGG_B_class	Pathway	K_ID	GO Component	GO Function	GO Process
MSTRG.10512	8.44	3.02667	5.95333	5.57333	1.76	3.53	2.21333	1.96333	1.71333	1.57333	1.94333	EXLB1	expansin-like B1 [Quercus lobata]	-	-	-	-	-	-	-
MSTRG.12144	12.17	5.18	11.0133	7.77333	3.13	2.91333	4.6	5.08	4.51333	5.4	4.87	SRM1	transcription factor SRM1 [Quercus lobata]	-	-	-	-	GO:0043231//intracellular membrane-bounded organelle	GO:0001071//nucleic acid binding transcription factor activity;GO:0003676//nucleic acid binding	GO:0009408//response to heat;GO:0010468//regulation of gene expression;GO:0042221//response to chemical
MSTRG.14156	160.76	50.4733	123.073	106.907	11.1967	12.9333	19.1767	18.5367	37.7833	31.8367	28.8367	AOC4	allene oxide cyclase, chloroplastic-like [Quercus lobata]	Metabolism;Metabolism;Metabolism	Global and overview maps;Global and overview maps;Lipid metabolism	ko01100//Metabolic pathways;ko01110//Biosynthesis of secondary metabolites;ko00592//alpha-Linolenic acid metabolism	K10525;K10525;K10525	GO:0009526//plastid envelope;GO:0009532//plastid stroma;GO:0016020//membrane;GO:0044434//chloroplast part	GO:0009975//cyclase activity	GO:0006950//response to stress;GO:0009694//jasmonic acid metabolic process
MSTRG.1471	237.057	108.423	209.493	169.863	104.257	109.583	106.293	58.3967	108.52	79.9	77.6767	AOC	allene oxide cyclase, chloroplastic-like [Quercus suber]	Metabolism;Metabolism;Metabolism	Global and overview maps;Global and overview maps;Lipid metabolism	ko01100//Metabolic pathways;ko01110//Biosynthesis of secondary metabolites;ko00592//alpha-Linolenic acid metabolism	K10525;K10525;K10525	GO:0009526//plastid envelope;GO:0009532//plastid stroma;GO:0031090//organelle membrane;GO:0044434//chloroplast part	GO:0009975//cyclase activity	GO:0001101//response to acid chemical;GO:0006605//protein targeting;GO:0006952//defense response;GO:0006970//response to osmotic stress;GO:0009620//response to fungus;GO:0009694//jasmonic acid metabolic process;GO:0009755//hormone-mediated signaling pathway;GO:0043067//regulation of programmed cell death
MSTRG.15539	77.0367	18.42	62.0767	54.7	0.856667	1.92333	1.02333	6.01	11.1333	9.34	7.64333	BHLH162	transcription factor bHLH162-like [Quercus lobata]	-	-	-	-	-	GO:0005515//protein binding	-
MSTRG.18343	27.3267	19.5767	33.9367	39.7467	5.65333	3.76333	7.23333	13.0167	15.3067	12.0833	12.5367	ACA2	calcium-transporting ATPase 2, plasma membrane-type-like [Quercus lobata]	-	-	-	-	GO:0009528//plastid inner membrane;GO:0009532//plastid stroma;GO:0031224//intrinsic component of membrane	GO:0005261//cation channel activity;GO:0005515//protein binding;GO:0016836//hydro-lyase activity;GO:0019829//cation-transporting ATPase activity;GO:0032550//purine ribonucleoside binding;GO:0046873//metal ion transmembrane transporter activity;GO:0046914//transition metal ion binding	GO:0006605//protein targeting;GO:0006816//calcium ion transport;GO:0006865//amino acid transport;GO:0007165//signal transduction;GO:0009620//response to fungus;GO:0009696//salicylic acid metabolic process;GO:0009725//response to hormone;GO:0009814//defense response, incompatible interaction;GO:0010243//response to organonitrogen compound;GO:0015672//monovalent inorganic cation transport;GO:001574…
MSTRG.18653	10.3333	2.58333	10.35	7.87667	0	0.97	0	1.78667	2.65	1.93333	1.67333	RAP2-12	ethylene-responsive transcription factor ERF098-like [Quercus lobata]	-	-	-	-	GO:0043231//intracellular membrane-bounded organelle;GO:0043232//intracellular non-membrane-bounded organelle	GO:0001071//nucleic acid binding transcription factor activity	GO:0002252//immune effector process;GO:0007165//signal transduction;GO:0009725//response to hormone;GO:0010243//response to organonitrogen compound;GO:0010468//regulation of gene expression;GO:0034645//cellular macromolecule biosynthetic process
MSTRG.18654	27.0467	11.3167	26.6533	30.9967	0.0566667	6.48667	0.356667	5.31333	6.72	11.3267	3.05667	ERF109	ethylene-responsive transcription factor ERF098-like [Quercus suber]	-	-	-	-	-	-	GO:0044249//cellular biosynthetic process;GO:0050789//regulation of biological process;GO:1901576//organic substance biosynthetic process
MSTRG.19680	244.003	161.867	207.863	264.82	117.8	127.35	134.313	118.66	141.22	166.367	138.267	CAM-1	calmodulin-7-like [Olea europaea var. sylvestris] [Olea europaea]	Organismal Systems;Environmental Information Processing;Environmental Information Processing	Environmental adaptation;Signal transduction;Signal transduction	ko04626//Plant-pathogen interaction;ko04016//MAPK signaling pathway - plant;ko04070//Phosphatidylinositol signaling system	K02183;K02183;K02183	GO:0031090//organelle membrane;GO:0043231//intracellular membrane-bounded organelle;GO:0044444//cytoplasmic part	GO:0046872//metal ion binding;GO:0060089//molecular transducer activity	GO:0006073//cellular glucan metabolic process;GO:0006928//movement of cell or subcellular component;GO:0009057//macromolecule catabolic process;GO:0009593//detection of chemical stimulus;GO:0009605//response to external stimulus;GO:0016192//vesicle-mediated transport;GO:0019932//second-messenger-mediated signaling;GO:0048580//regulation of post-embryonic development;GO:0051640//organelle localiza…
MSTRG.19957	59.55	35.5367	74.41	70.6933	6.27333	21.4267	11.25	19.9033	17.1033	18.6667	14.6633	UGT89B1	flavonol 3-O-glucosyltransferase UGT89B1-like [Quercus lobata]	-	-	-	-	-	GO:0035251//UDP-glucosyltransferase activity	-
MSTRG.19958	9.34	4.86667	10.81	10.7433	1.30667	3.38333	1.59667	4.09333	2.92667	4.19	2.88333	UGT89B1	flavonol 3-O-glucosyltransferase UGT89B1-like [Quercus lobata]	-	-	-	-	-	GO:0035251//UDP-glucosyltransferase activity	-
MSTRG.20543	174.733	90.4033	160.973	157.177	51.7367	58.3433	67.6033	79.89	100.817	92.9733	79.1267	IPCS1	phosphatidylinositol:ceramide inositolphosphotransferase 1 isoform X1 [Quercus lobata]	-	-	-	-	GO:0031224//intrinsic component of membrane	GO:0016758//transferase activity, transferring hexosyl groups	GO:0006665//sphingolipid metabolic process
MSTRG.22499	69.34	25.72	67.6333	58.27	5.52	10.0967	12.6833	15.53	16.5433	16.3067	17.16	NUDT10	nudix hydrolase 10-like [Quercus lobata]	-	-	-	-	-	GO:0003824//catalytic activity	-
MSTRG.23172	9.45667	0.74	4.67667	7.24333	0.536667	0.133333	0.59	1.89	1.72667	1.19333	2.05333	CYP76T24	cytochrome P450 76T24-like [Quercus lobata]	-	-	-	-	-	-	-
MSTRG.29351	10.38	4.63333	12.66	10.98	1.67667	3.11333	1.53667	1.45	1.48667	1.94	1.75333	UGT89B2	UDP-glycosyltransferase 89B2-like [Quercus lobata]	-	-	-	-	-	GO:0035251//UDP-glucosyltransferase activity	-
MSTRG.30921	31.37	18.08	35.0767	29.6333	13.7633	11.8867	13.36	17.4233	13.6767	15.38	15.5933	SPL12	LOW QUALITY PROTEIN: squamosa promoter-binding-like protein 3 [Quercus suber]	-	-	-	-	-	-	-
MSTRG.33331	1.30333	0.666667	2.19667	1.73667	0.0133333	0.05	0	0.05	0.06	0.0133333	0.0266667	--	mitochondrial metalloendopeptidase OMA1-like [Quercus lobata]	-	-	-	-	-	-	-
MSTRG.33970	48.63	28.4833	40.31	31.1367	21.4667	18.2167	17.89	14.4267	18.0433	20.75	16.93	At2g27310	F-box protein At2g27310-like [Quercus lobata]	-	-	-	-	-	-	GO:0006950//response to stress;GO:0009725//response to hormone;GO:0009987//cellular process;GO:0044699//single-organism process
MSTRG.34008	25.4733	12.2967	30.36	28.3667	8.29	8.37	9.39667	10.6067	14.32	11.0133	12.1267	At1g78280	F-box protein At1g78280-like isoform X1 [Quercus lobata]	-	-	-	-	GO:0044444//cytoplasmic part	GO:0016740//transferase activity	GO:0006952//defense response;GO:0010243//response to organonitrogen compound;GO:0010468//regulation of gene expression
MSTRG.38006	128.493	39.91	109.14	126.27	3.20667	5.66333	8.83	30.9333	42.34	37.03	30.9533	TIFY10A	protein TIFY 10A-like [Quercus lobata]	Environmental Information Processing	Signal transduction	ko04075//Plant hormone signal transduction	K13464	GO:0043231//intracellular membrane-bounded organelle	GO:0005488//binding	GO:0006605//protein targeting;GO:0006952//defense response;GO:0006972//hyperosmotic response;GO:0009617//response to bacterium;GO:0009620//response to fungus;GO:0009694//jasmonic acid metabolic process;GO:0009755//hormone-mediated signaling pathway;GO:0009863//salicylic acid mediated signaling pathway;GO:0010243//response to organonitrogen compound;GO:0035556//intracellular signal transduction;GO…
MSTRG.4118	59.47	18.2333	36.5433	59.2	0.276667	5.71667	0.156667	3.5	5.57667	4.29	3.87667	--	calcium-binding protein CML37-like [Quercus suber]	Organismal Systems	Environmental adaptation	ko04626//Plant-pathogen interaction	K13448	GO:0016020//membrane;GO:0043231//intracellular membrane-bounded organelle	GO:0046872//metal ion binding	GO:0000160//phosphorelay signal transduction system;GO:0000302//response to reactive oxygen species;GO:0002376//immune system process;GO:0009408//response to heat;GO:0009620//response to fungus;GO:0009692//ethylene metabolic process;GO:0009694//jasmonic acid metabolic process;GO:0009755//hormone-mediated signaling pathway;GO:0009863//salicylic acid mediated signaling pathway;GO:0010243//response …
MSTRG.4777	13.6167	8.58333	16.5033	16.75	0.49	1.54	0.713333	6.89	7.09667	5.49333	4.11	dfr1	esterase CG5412 isoform X1 [Quercus suber]	-	-	-	-	-	-	GO:0001101//response to acid chemical;GO:0006812//cation transport;GO:0006950//response to stress;GO:0009692//ethylene metabolic process;GO:0009694//jasmonic acid metabolic process;GO:0051707//response to other organism
MSTRG.5893	195.66	71.11	166.633	167.927	17.0833	17.3467	29.9567	64.4	62.71	58.8367	45.21	BHLH35	transcription factor bHLH35-like [Quercus lobata]	-	-	-	-	GO:0043231//intracellular membrane-bounded organelle	GO:0001071//nucleic acid binding transcription factor activity;GO:0003676//nucleic acid binding;GO:0005515//protein binding;GO:0016628//oxidoreductase activity, acting on the CH-CH group of donors, NAD or NADP as acceptor;GO:0031406//carboxylic acid binding	GO:0001101//response to acid chemical;GO:0010468//regulation of gene expression;GO:0032787//monocarboxylic acid metabolic process;GO:0034645//cellular macromolecule biosynthetic process
MSTRG.676	8.77	3.82333	7.22667	7.67667	2.64667	3.63667	3.05667	2.73	2.64333	3.54	3.26333	--	myb-like protein A isoform X1 [Quercus lobata]	-	-	-	-	-	-	-
MSTRG.7684	25.0267	17.4533	23.8733	28.79	15.9167	14.12	14.6567	16.6833	16.58	15.24	15.6533	DCUN1D4	DCN1-like protein 5 isoform X1 [Quercus lobata]	-	-	-	-	-	-	-
MSTRG.8767	107.913	38.6133	85.8233	94.01	6.65	8.81333	4.92667	21.6133	24.6333	24.5733	21.7067	At2g26850	F-box protein At2g32560-like [Quercus lobata]	-	-	-	-	-	-	-
Qrob_T0008560.2	30.47	7.82333	21.54	14.8433	0.473333	0.766667	1.07	6.33667	10.6967	6.61333	5.89	RHA2B	PREDICTED: E3 ubiquitin-protein ligase RHA2B-like [Vitis vinifera]	-	-	-	-	-	GO:0046872//metal ion binding	-
Qrob_T0012060.2	30.6267	9.52	22.7333	29.7933	4.29667	3.40333	6.74667	8.40667	14.2567	8.70667	7.77667	TIFY9	protein TIFY 9 [Quercus lobata]	Environmental Information Processing	Signal transduction	ko04075//Plant hormone signal transduction	K13464	GO:0043231//intracellular membrane-bounded organelle	GO:0046983//protein dimerization activity	GO:0002831//regulation of response to biotic stimulus;GO:0006972//hyperosmotic response;GO:0009694//jasmonic acid metabolic process;GO:0009867//jasmonic acid mediated signaling pathway;GO:0010467//gene expression;GO:0034645//cellular macromolecule biosynthetic process;GO:0051707//response to other organism
Qrob_T0032530.2	86.7467	52.6867	85.82	98.6467	51.0467	51.89	53.9667	42.5567	50.1	49.86	46.6833	MLO1	MLO-like protein 1 isoform X1 [Quercus lobata]	-	-	-	-	GO:0031224//intrinsic component of membrane	-	GO:0006950//response to stress;GO:0010053//root epidermal cell differentiation;GO:0048588//developmental cell growth
Qrob_T0040730.2	28.7433	12.5	24.31	27.92	3.66667	4.18667	3.42333	10.9067	13.5333	11.5833	7.35	EP3	endochitinase EP3-like [Quercus suber]	Metabolism;Metabolism	Global and overview maps;Carbohydrate metabolism	ko01100//Metabolic pathways;ko00520//Amino sugar and nucleotide sugar metabolism	K01183;K01183	GO:0030312//external encapsulating structure	GO:0004553//hydrolase activity, hydrolyzing O-glycosyl compounds;GO:0097367//carbohydrate derivative binding	GO:0001101//response to acid chemical;GO:0002252//immune effector process;GO:0005976//polysaccharide metabolic process;GO:0006026//aminoglycan catabolic process;GO:0006812//cation transport;GO:0009793//embryo development ending in seed dormancy;GO:0010243//response to organonitrogen compound;GO:0015698//inorganic anion transport;GO:0033554//cellular response to stress;GO:0044036//cell wall macrom…
Qrob_T0071150.2	673.06	483.8	671.62	734.227	521.043	562.653	472.543	370.417	395.027	449.003	423.557	CIPK6	CBL-interacting serine/threonine-protein kinase 6-like [Quercus lobata]	-	-	-	-	GO:0016020//membrane;GO:0043231//intracellular membrane-bounded organelle;GO:0044444//cytoplasmic part	GO:0004672//protein kinase activity;GO:0032550//purine ribonucleoside binding	GO:0001101//response to acid chemical;GO:0006464//cellular protein modification process;GO:0006796//phosphate-containing compound metabolic process;GO:0006972//hyperosmotic response;GO:0009926//auxin polar transport;GO:0019932//second-messenger-mediated signaling;GO:0044707//single-multicellular organism process
Qrob_T0085330.2	95.1233	27.63	72.0833	89.4967	0.613333	6.47333	0.193333	5.05333	4.68667	7.85333	5.96333	GRXC9	glutaredoxin-C9-like [Quercus suber]	-	-	-	-	GO:0044424//intracellular part	GO:0005488//binding	GO:0006605//protein targeting;GO:0006972//hyperosmotic response;GO:0009617//response to bacterium;GO:0009620//response to fungus;GO:0009692//ethylene metabolic process;GO:0009694//jasmonic acid metabolic process;GO:0009755//hormone-mediated signaling pathway;GO:0009863//salicylic acid mediated signaling pathway;GO:0010468//regulation of gene expression;GO:0031399//regulation of protein modificati…
Qrob_T0103080.2	34.6533	18.9067	28.3133	27.67	17.1967	17.7067	21.37	17.3867	22.6367	20.31	18.15	esyt3	tricalbin-3-like isoform X1 [Quercus lobata]	-	-	-	-	-	-	-
Qrob_T0114710.2	95.09	28.6033	84.6967	90.8333	14.9667	14.67	16.37	33.1133	34.79	32.76	42.26	RIBA1	bifunctional riboflavin biosynthesis protein RIBA 1, chloroplastic isoform X1 [Quercus lobata]	Metabolism;Metabolism;Metabolism;Metabolism	Global and overview maps;Global and overview maps;Metabolism of cofactors and vitamins;Metabolism of cofactors and vitamins	ko01100//Metabolic pathways;ko01110//Biosynthesis of secondary metabolites;ko00790//Folate biosynthesis;ko00740//Riboflavin metabolism	K14652;K14652;K14652;K14652	GO:0009532//plastid stroma	GO:0003933//GTP cyclohydrolase activity;GO:0016772//transferase activity, transferring phosphorus-containing groups;GO:0016830//carbon-carbon lyase activity;GO:0032550//purine ribonucleoside binding;GO:0043169//cation binding	GO:0006771//riboflavin metabolic process;GO:0006796//phosphate-containing compound metabolic process;GO:0048511//rhythmic process;GO:0048588//developmental cell growth
Qrob_T0159430.2	21.21	16.7867	25.9233	25.66	6.2	13.3567	4.94333	6.03333	5.68333	7.32667	8.15	UGT75L6	crocetin glucosyltransferase, chloroplastic-like [Quercus lobata]	-	-	-	-	GO:0009536//plastid	GO:0016757//transferase activity, transferring glycosyl groups	GO:0009813//flavonoid biosynthetic process;GO:0044699//single-organism process
Qrob_T0159450.2	46	28.6867	57.5667	57.6633	11.2233	24.4067	9.75667	20.8133	16	19.53	17	UGT75L6	crocetin glucosyltransferase, chloroplastic-like isoform X1 [Quercus lobata]	-	-	-	-	GO:0009536//plastid	GO:0016757//transferase activity, transferring glycosyl groups	-
Qrob_T0163650.2	4.61	1.55667	6.02667	5.78333	0.25	0.596667	0.213333	1.42667	0.71	0.846667	1.24333	ERF095	ethylene-responsive transcription factor ERF098-like [Quercus lobata]	-	-	-	-	GO:0043231//intracellular membrane-bounded organelle	GO:0001071//nucleic acid binding transcription factor activity	GO:0010468//regulation of gene expression;GO:0034645//cellular macromolecule biosynthetic process;GO:0050794//regulation of cellular process
Qrob_T0171730.2	150.287	105.647	154.72	160.633	87.5233	98.6633	105.223	110.71	104.95	103.69	101.807	TPP1	PREDICTED: thylakoidal processing peptidase 1, chloroplastic-like [Juglans regia]	Genetic Information Processing	Folding, sorting and degradation	ko03060//Protein export	K03100	GO:0031224//intrinsic component of membrane	GO:0070011//peptidase activity, acting on L-amino acid peptides	-
Qrob_T0172180.2	49.1967	32.87	57.44	45.1267	29.7833	26.2667	36.06	33.2667	34.4233	28.8867	27.82	4CLL5	4-coumarate--CoA ligase-like 5 [Quercus lobata]	Metabolism;Metabolism;Metabolism	Global and overview maps;Global and overview maps;Lipid metabolism	ko01100//Metabolic pathways;ko01110//Biosynthesis of secondary metabolites;ko00592//alpha-Linolenic acid metabolism	K10526;K10526;K10526	GO:0009536//plastid;GO:0042579//microbody	GO:0016405//CoA-ligase activity;GO:0016703//oxidoreductase activity, acting on single donors with incorporation of molecular oxygen, incorporation of one atom of oxygen (internal monooxygenases or internal mixed function oxidases);GO:0032550//purine ribonucleoside binding	GO:0001101//response to acid chemical;GO:0006950//response to stress;GO:0009694//jasmonic acid metabolic process;GO:0010243//response to organonitrogen compound;GO:0051707//response to other organism
Qrob_T0182210.2	75.18	53.2867	64.11	80.85	40.5533	32.4633	26.57	16.71	40.7867	35.7333	37.25	COR2	non-functional NADPH-dependent codeinone reductase 2-like [Quercus lobata]	-	-	-	-	GO:0044444//cytoplasmic part	GO:0016747//transferase activity, transferring acyl groups other than amino-acyl groups	GO:0006970//response to osmotic stress;GO:0044710//single-organism metabolic process
Qrob_T0188250.2	56.22	35.5433	54.3467	59.1233	18.75	21.1167	19.3333	21	25.85	29.3633	25.1233	NTMC2T6.1	C2 domain-containing protein At1g53590 [Quercus lobata]	-	-	-	-	GO:0009536//plastid;GO:0016020//membrane	-	-
Qrob_T0189920.2	186.53	88.1733	174.25	175.697	59.2233	57.06	74.6467	68.8333	82.2767	75.3833	71.14	OPR3	12-oxophytodienoate reductase 3-like [Quercus lobata]	Metabolism;Metabolism;Metabolism	Global and overview maps;Global and overview maps;Lipid metabolism	ko01100//Metabolic pathways;ko01110//Biosynthesis of secondary metabolites;ko00592//alpha-Linolenic acid metabolism	K05894;K05894;K05894	GO:0042579//microbody	GO:0016628//oxidoreductase activity, acting on the CH-CH group of donors, NAD or NADP as acceptor;GO:0032553//ribonucleotide binding	GO:0000302//response to reactive oxygen species;GO:0001101//response to acid chemical;GO:0006568//tryptophan metabolic process;GO:0006633//fatty acid biosynthetic process;GO:0006972//hyperosmotic response;GO:0009683//indoleacetic acid metabolic process;GO:0009694//jasmonic acid metabolic process;GO:0009755//hormone-mediated signaling pathway;GO:0051707//response to other organism
Qrob_T0198300.2	51.4633	5.53333	31.93	16.9133	0.476667	0.53	2.44	3.10333	4.41667	5.05667	4.72667	AMAT	methanol O-anthraniloyltransferase-like [Quercus lobata]	-	-	-	-	-	GO:0016413//O-acetyltransferase activity	-
Qrob_T0200810.2	46.9533	34.9267	45.3367	61.29	26.6833	27.4133	30.8867	33.77	32.1433	32.7133	30.44	CPK16	calcium-dependent protein kinase 28-like [Quercus lobata]	Organismal Systems	Environmental adaptation	ko04626//Plant-pathogen interaction	K13412	-	-	-
Qrob_T0213870.2	196.137	81.29	151.443	144.257	37.31	58.4733	44.2133	71.4867	77.55	88.2733	65.4833	CAF1-11	probable CCR4-associated factor 1 homolog 11 [Quercus lobata]	Genetic Information Processing	Folding, sorting and degradation	ko03018//RNA degradation	K12581	GO:0043231//intracellular membrane-bounded organelle	GO:0000175//3'-5'-exoribonuclease activity	GO:0090501//RNA phosphodiester bond hydrolysis
Qrob_T0223800.2	2.48667	0.966667	3.00667	2.48667	0.396667	0.366667	0.183333	1.00667	1.11333	0.973333	0.713333	IMK2	probably inactive leucine-rich repeat receptor-like protein kinase IMK2 [Quercus lobata]	-	-	-	-	GO:0005618//cell wall;GO:0005911//cell-cell junction;GO:0031224//intrinsic component of membrane	GO:0004672//protein kinase activity;GO:0032550//purine ribonucleoside binding	GO:0006464//cellular protein modification process;GO:0006796//phosphate-containing compound metabolic process;GO:0007167//enzyme linked receptor protein signaling pathway
Qrob_T0257560.2	152.223	81.5967	157.937	178.423	10.0167	30.6967	13.2167	72.7067	75.5267	79.77	62.69	CIGR1	scarecrow-like protein 21 isoform X1 [Quercus lobata]	-	-	-	-	-	-	GO:0010468//regulation of gene expression
Qrob_T0304400.2	274.607	74.03	192.2	272.113	1.43667	27.21	1.52	50.47	69.3267	107.197	59.1467	--	calcium-binding protein CML37-like [Quercus lobata]	Organismal Systems	Environmental adaptation	ko04626//Plant-pathogen interaction	K13448	GO:0016020//membrane;GO:0043231//intracellular membrane-bounded organelle	GO:0046872//metal ion binding	GO:0000160//phosphorelay signal transduction system;GO:0000302//response to reactive oxygen species;GO:0002376//immune system process;GO:0009408//response to heat;GO:0009620//response to fungus;GO:0009692//ethylene metabolic process;GO:0009694//jasmonic acid metabolic process;GO:0009755//hormone-mediated signaling pathway;GO:0009863//salicylic acid mediated signaling pathway;GO:0010243//response …
Qrob_T0307310.2	4.90667	1.11667	2.99333	2.92667	0.16	0.12	0	1.24667	0.39	0.14	0.206667	LLG2	GPI-anchored protein LLG1-like [Quercus lobata]	-	-	-	-	GO:0031224//intrinsic component of membrane;GO:0042995//cell projection	-	-
Qrob_T0307600.2	113.01	66.7	105.943	112.653	48.2333	52.0467	52.1	54.2867	45.5367	46.4267	51.9133	UGT71K1	UDP-glycosyltransferase 71K1-like [Quercus lobata]	-	-	-	-	-	-	-
Qrob_T0313470.2	10.2467	14.9833	10.36	8.65333	13.7	13.5567	15.9733	15.6333	16.8	13.96	14.7967	CPK20	calcium-dependent protein kinase 20 [Quercus lobata]	Organismal Systems	Environmental adaptation	ko04626//Plant-pathogen interaction	K13412	-	-	-
Qrob_T0318370.2	90.1433	39.91	83.5167	74.3233	27.5367	35.5967	30.49	27.9767	36.0867	38.0233	34.7733	--	isocitrate dehydrogenase 1, partial [Striga asiatica]	-	-	-	-	-	-	-
Qrob_T0357390.2	134.577	96.91	126.723	148.597	61.59	71.5433	56.3667	75.1433	92.4167	95.9333	95.92	MYBS3	transcription factor MYBS3 [Quercus lobata]	-	-	-	-	GO:0043231//intracellular membrane-bounded organelle	GO:0001071//nucleic acid binding transcription factor activity;GO:0003676//nucleic acid binding;GO:0046914//transition metal ion binding	GO:0001101//response to acid chemical;GO:0006970//response to osmotic stress;GO:0009725//response to hormone;GO:0010038//response to metal ion;GO:0010468//regulation of gene expression
Qrob_T0365090.2	28.1	17.28	27.9067	31.9	12.1667	13.5633	17.6867	14.0767	17.0133	16.6233	15.68	--	PREDICTED: Ribosomal L34Ae [Prunus dulcis]	-	-	-	-	GO:0043231//intracellular membrane-bounded organelle	-	-
Qrob_T0385620.2	58.5633	32.74	50.67	54.28	23.7167	23.3633	21.8	26.3833	26.3133	34.26	25.0567	PATL3	patellin-3-like [Quercus lobata]	-	-	-	-	GO:0031224//intrinsic component of membrane;GO:0044464//cell part	-	GO:0051234//establishment of localization
Qrob_T0390030.2	10.5333	5.92	13.9667	12.8033	2.04333	7.02667	1.64667	1.44333	0.906667	1.04333	0.826667	GT3	anthocyanidin 3-O-glucosyltransferase 2-like [Quercus suber]	-	-	-	-	-	GO:0035251//UDP-glucosyltransferase activity	GO:0009812//flavonoid metabolic process
Qrob_T0403550.2	14.45	7.66	15.5367	14.2367	2.59	5.98	2.67333	3.64667	2.66	4.17333	3.76333	UGT89B1	UDP-glycosyltransferase 89B1-like [Quercus suber]	-	-	-	-	-	GO:0035251//UDP-glucosyltransferase activity	-
Qrob_T0405460.2	1.38	0.423333	1.42	1.17667	0.153333	0.18	0.133333	0.1	0.483333	0.15	0.16	PDR1	pleiotropic drug resistance protein 1-like isoform X2 [Quercus lobata]	-	-	-	-	GO:0031224//intrinsic component of membrane	GO:0015604//organic phosphonate transmembrane transporter activity;GO:0032550//purine ribonucleoside binding;GO:0042626//ATPase activity, coupled to transmembrane movement of substances	GO:0006605//protein targeting;GO:0006952//defense response;GO:0006972//hyperosmotic response;GO:0009617//response to bacterium;GO:0009620//response to fungus;GO:0009696//salicylic acid metabolic process;GO:0009755//hormone-mediated signaling pathway;GO:0009863//salicylic acid mediated signaling pathway;GO:0010243//response to organonitrogen compound;GO:0015718//monocarboxylic acid transport;GO:00…
Qrob_T0413190.2	50.8333	24.1167	58.9233	40.5467	16.82	23.95	18.75	17.7733	18.3933	17.61	13.8567	--	Protein TolB [Morella rubra]	-	-	-	-	GO:0005618//cell wall;GO:0031090//organelle membrane;GO:0043231//intracellular membrane-bounded organelle	-	GO:0006089//lactate metabolic process;GO:0009404//toxin metabolic process;GO:0009755//hormone-mediated signaling pathway;GO:0014070//response to organic cyclic compound;GO:0019538//protein metabolic process
Qrob_T0416380.2	14.6	4.73333	9.45667	11.4033	1.65333	0.803333	1.55333	2.33667	3.06333	4.33	3.82333	CYP94B1	cytochrome P450 94B3-like [Quercus lobata]	-	-	-	-	GO:0009536//plastid	GO:0016712//oxidoreductase activity, acting on paired donors, with incorporation or reduction of molecular oxygen, reduced flavin or flavoprotein as one donor, and incorporation of one atom of oxygen;GO:0046906//tetrapyrrole binding;GO:0046914//transition metal ion binding	GO:0001101//response to acid chemical;GO:0006950//response to stress;GO:0009625//response to insect;GO:0009694//jasmonic acid metabolic process;GO:0010243//response to organonitrogen compound;GO:0048229//gametophyte development;GO:0048608//reproductive structure development
Qrob_T0417390.2	32.7767	19.8	45.09	34.1	17.54	16.2233	18.2933	21.1733	15.7967	16.3067	14.6567	GSTU10	glutathione S-transferase U10-like [Quercus lobata]	Metabolism;Metabolism	Global and overview maps;Metabolism of other amino acids	ko01100//Metabolic pathways;ko00480//Glutathione metabolism	K00799;K00799	GO:0044424//intracellular part	GO:0016740//transferase activity	GO:0009404//toxin metabolic process;GO:0014070//response to organic cyclic compound
Qrob_T0455100.2	222.427	92.8267	181.947	199.61	64.76	95	47.4667	33.2167	65.2733	89.5267	81.9033	--	Serine/arginine repetitive matrix protein [Actinidia chinensis var. chinensis] [Actinidia chinensis]	-	-	-	-	GO:0009536//plastid	-	GO:0001101//response to acid chemical;GO:0006605//protein targeting;GO:0006972//hyperosmotic response;GO:0009699//phenylpropanoid biosynthetic process;GO:0009755//hormone-mediated signaling pathway;GO:0043067//regulation of programmed cell death;GO:0061024//membrane organization
Qrob_T0455340.2	7.15333	4.37333	9.16	7.73	1.98667	4.58333	2.70667	1.22	1.57	1.97333	1.31	UGT76A2	UDP-glucose iridoid glucosyltransferase-like [Quercus lobata]	-	-	-	-	-	-	-
Qrob_T0461750.2	5.17	1.95667	4.95667	6.47667	1.5	0.84	0.68	2.16667	2.32333	1.63	1.15333	POX1	proline dehydrogenase 2, mitochondrial-like isoform X2 [Quercus lobata]	Metabolism;Metabolism;Metabolism	Global and overview maps;Global and overview maps;Amino acid metabolism	ko01100//Metabolic pathways;ko01110//Biosynthesis of secondary metabolites;ko00330//Arginine and proline metabolism	K00318;K00318;K00318	GO:0043231//intracellular membrane-bounded organelle	GO:0016645//oxidoreductase activity, acting on the CH-NH group of donors	GO:0001101//response to acid chemical;GO:0006536//glutamate metabolic process;GO:0006560//proline metabolic process;GO:0006605//protein targeting;GO:0006950//response to stress;GO:0009404//toxin metabolic process;GO:0009694//jasmonic acid metabolic process;GO:0009755//hormone-mediated signaling pathway;GO:0014070//response to organic cyclic compound;GO:0043067//regulation of programmed cell death…
Qrob_T0468060.2	10.7033	2.57333	5.79667	8.35333	0.04	0.26	0.493333	1.84667	3.14	2.22	2.53667	MYB77	transcription factor MYB73-like [Quercus lobata]	-	-	-	-	GO:0043231//intracellular membrane-bounded organelle	GO:0001071//nucleic acid binding transcription factor activity;GO:0003676//nucleic acid binding	GO:0001101//response to acid chemical;GO:0009725//response to hormone;GO:0010243//response to organonitrogen compound;GO:0010468//regulation of gene expression;GO:0048528//post-embryonic root development
Qrob_T0498590.2	10.9167	4.07	10.8033	8.85667	3.76	3.69333	3.41333	2.88	3.24667	2.45	2.69667	A622L	phenylcoumaran benzylic ether reductase Betv6-like [Quercus lobata]	-	-	-	-	-	-	-
Qrob_T0501300.2	136.44	65.83	138.87	142.433	36.4333	42.8433	33.33	39.1433	52.4933	50.6433	39.5233	TPS7	probable alpha,alpha-trehalose-phosphate synthase [UDP-forming] 7 [Quercus lobata]	Metabolism;Metabolism;Metabolism	Global and overview maps;Global and overview maps;Carbohydrate metabolism	ko01100//Metabolic pathways;ko01110//Biosynthesis of secondary metabolites;ko00500//Starch and sucrose metabolism	K16055;K16055;K16055	GO:0044444//cytoplasmic part	GO:0019203//carbohydrate phosphatase activity;GO:0035251//UDP-glucosyltransferase activity	GO:0005982//starch metabolic process;GO:0005991//trehalose metabolic process;GO:0006006//glucose metabolic process;GO:0006796//phosphate-containing compound metabolic process;GO:0009893//positive regulation of metabolic process
Qrob_T0521280.2	340.993	109.067	303.407	260.007	15.1	22.85	29.4967	53.2267	91.62	79.8267	72.4533	ILL4	IAA-amino acid hydrolase ILR1-like 4 [Quercus lobata]	-	-	-	-	GO:0009536//plastid;GO:0016020//membrane;GO:0044432//endoplasmic reticulum part	GO:0010178//IAA-amino acid conjugate hydrolase activity;GO:0016811//hydrolase activity, acting on carbon-nitrogen (but not peptide) bonds, in linear amides;GO:0070011//peptidase activity, acting on L-amino acid peptides	GO:0002831//regulation of response to biotic stimulus;GO:0006950//response to stress;GO:0019538//protein metabolic process;GO:0042445//hormone metabolic process
Qrob_T0522790.2	32.5133	18.1267	31.7333	47.1833	1.33333	5.58667	1.00333	6.33667	7.48667	10.07	7.15667	MAPKKK18	mitogen-activated protein kinase kinase kinase 18-like [Quercus lobata]	-	-	-	-	-	-	-
Qrob_T0535890.2	7.41	3.89667	7.48	6.78667	3.07667	3.91333	1.70333	2.20667	0.81	2.97	1.95	A70	pathogen-associated molecular patterns-induced protein A70-like isoform X2 [Quercus lobata]	-	-	-	-	-	-	-
Qrob_T0537870.2	119.653	28.6067	71.0467	74.5533	0.0333333	0.106667	0.173333	8.82667	5.04333	3.52	3.7	CYP82G1	cytochrome P450 82G1-like [Quercus lobata]	Metabolism	Metabolism of terpenoids and polyketides	ko00904//Diterpenoid biosynthesis	K17961	-	-	-
Qrob_T0538560.2	51.0767	38.2267	58.0833	55.4567	27.3133	39.79	29.3833	35.0833	37.04	33.3867	34.3433	At5g47430	E3 ubiquitin ligase PQT3-like isoform X1 [Quercus suber]	-	-	-	-	GO:0043231//intracellular membrane-bounded organelle	GO:0046914//transition metal ion binding	GO:0006464//cellular protein modification process;GO:0007059//chromosome segregation
Qrob_T0540670.2	33.9367	16.0667	38.4067	41.49	1.20333	6.82667	1.56667	14.8	13.2867	13.2967	9.77667	EXO70H1	exocyst complex component EXO70H1-like [Quercus lobata]	-	-	-	-	GO:0043231//intracellular membrane-bounded organelle;GO:0043234//protein complex	-	GO:0048278//vesicle docking
Qrob_T0541010.2	153.037	98.2	125.557	132.093	76.6267	67.02	74.9967	79.72	87.6767	88.4267	107.85	DOX2	alpha-dioxygenase 2-like isoform X2 [Quercus suber]	Metabolism	Lipid metabolism	ko00592//alpha-Linolenic acid metabolism	K10529	GO:0005811//lipid particle	GO:0016209//antioxidant activity;GO:0016701//oxidoreductase activity, acting on single donors with incorporation of molecular oxygen;GO:0016705//oxidoreductase activity, acting on paired donors, with incorporation or reduction of molecular oxygen;GO:0043169//cation binding;GO:0046906//tetrapyrrole binding;GO:0050664//oxidoreductase activity, acting on NAD(P)H, oxygen as acceptor	GO:0000041//transition metal ion transport;GO:0006636//unsaturated fatty acid biosynthetic process;GO:0009062//fatty acid catabolic process;GO:0009267//cellular response to starvation;GO:0009617//response to bacterium;GO:0009620//response to fungus;GO:0009751//response to salicylic acid;GO:0009814//defense response, incompatible interaction;GO:0009827//plant-type cell wall modification;GO:0010260…
Qrob_T0545330.2	54.61	34.6767	54.1467	52.0567	37.9767	40.6433	39.0367	33.0967	35.7833	37.6633	32.7633	At1g09600	probable serine/threonine-protein kinase At1g54610 [Quercus lobata]	-	-	-	-	-	GO:0004674//protein serine/threonine kinase activity;GO:0005488//binding	GO:0006796//phosphate-containing compound metabolic process
Qrob_T0565250.2	23.02	15.31	24.81	22.01	10.2633	13.03	14.0433	13.4467	13.9367	14.59	11.6667	AGD5	ADP-ribosylation factor GTPase-activating protein AGD5-like isoform X2 [Quercus lobata]	Cellular Processes	Transport and catabolism	ko04144//Endocytosis	K12486	GO:0031984//organelle subcompartment;GO:0043231//intracellular membrane-bounded organelle;GO:0044444//cytoplasmic part	-	GO:0003006//developmental process involved in reproduction;GO:0008152//metabolic process
Qrob_T0575520.2	6.15	0.866667	3.52667	4.85	0.233333	0.0166667	0.52	0.736667	0.683333	0.453333	0.733333	CYP76T24	cytochrome P450 76T24-like [Quercus lobata]	-	-	-	-	-	-	-
Qrob_T0585450.2	438.037	178.547	376.443	424.903	37.7467	61.6967	62.0967	133.68	153.35	148.133	128.823	TIFY10A	protein TIFY 10A isoform X1 [Quercus lobata]	Environmental Information Processing	Signal transduction	ko04075//Plant hormone signal transduction	K13464	GO:0043231//intracellular membrane-bounded organelle	GO:0005488//binding	GO:0001101//response to acid chemical;GO:0006950//response to stress;GO:0009628//response to abiotic stimulus;GO:0009694//jasmonic acid metabolic process;GO:0009755//hormone-mediated signaling pathway;GO:0010468//regulation of gene expression;GO:0034645//cellular macromolecule biosynthetic process;GO:0043067//regulation of programmed cell death;GO:0051707//response to other organism
Qrob_T0590900.2	125.81	59.0667	107.013	117.31	26.8267	25.3133	24.9967	49.7967	51.0667	54.13	41.13	RBL1	RHOMBOID-like protein 2 [Quercus lobata]	-	-	-	-	GO:0005911//cell-cell junction;GO:0031224//intrinsic component of membrane;GO:0043231//intracellular membrane-bounded organelle	GO:0004175//endopeptidase activity	GO:0019538//protein metabolic process
Qrob_T0595800.2	27.7467	14.0667	30.7967	30.8433	3.98	4.77333	3.70333	8.11333	9.14333	13.4	9.71333	--	PREDICTED: PRUPE_3G095200 [Prunus dulcis]	-	-	-	-	-	-	-
Qrob_T0632590.2	153.717	100.84	138.553	173.923	28.1433	48.0467	29.98	83.58	74.22	82.0433	70.4233	--	Autophagy-related 2 [Gossypium australe]	-	-	-	-	-	-	-
Qrob_T0635640.2	122.633	22.4567	153.127	112.72	9.92667	12.83	37.64	49.1233	35.74	23.93	24.0767	GPT2	glucose-6-phosphate/phosphate translocator 2, chloroplastic-like [Quercus lobata]	-	-	-	-	GO:0031224//intrinsic component of membrane;GO:0042170//plastid membrane	GO:0015119//hexose phosphate transmembrane transporter activity;GO:0015291//secondary active transmembrane transporter activity;GO:0022891//substrate-specific transmembrane transporter activity	GO:0006006//glucose metabolic process;GO:0006996//organelle organization;GO:0008643//carbohydrate transport;GO:0009555//pollen development;GO:0009642//response to light intensity;GO:0009746//response to hexose;GO:0015712//hexose phosphate transport;GO:0015717//triose phosphate transport;GO:0015718//monocarboxylic acid transport;GO:0015851//nucleobase transport;GO:0015979//photosynthesis;GO:003428…
Qrob_T0641400.2	378.31	241.693	311.357	348.44	164.377	169.08	146.54	194.07	214.03	257.713	219.653	RALF23	protein RALF-like 33 [Quercus lobata]	-	-	-	-	GO:0005576//extracellular region;GO:0005618//cell wall;GO:0005911//cell-cell junction	GO:0005102//receptor binding;GO:0060089//molecular transducer activity	GO:0001558//regulation of cell growth;GO:0006575//cellular modified amino acid metabolic process;GO:0006595//polyamine metabolic process;GO:0006725//cellular aromatic compound metabolic process;GO:0019932//second-messenger-mediated signaling;GO:0048588//developmental cell growth
Qrob_T0650060.2	33.72	21.5133	37.31	35.6533	19.92	20.5967	20.9867	20.0433	22.88	22.1767	18.9433	EMB1187	probable ethanolamine kinase isoform X2 [Quercus lobata]	Metabolism;Metabolism	Global and overview maps;Lipid metabolism	ko01100//Metabolic pathways;ko00564//Glycerophospholipid metabolism	K00894;K00894	GO:0044424//intracellular part	GO:0016301//kinase activity;GO:0016757//transferase activity, transferring glycosyl groups;GO:0032550//purine ribonucleoside binding	GO:0003006//developmental process involved in reproduction;GO:0046337//phosphatidylethanolamine metabolic process
Qrob_T0652100.2	669.34	331.137	519.76	560.583	185.26	176.43	146.677	173.993	250.463	302.593	305.133	CYP709B2	cytochrome P450 709B2-like [Quercus lobata]	-	-	-	-	-	GO:0016634//oxidoreductase activity, acting on the CH-CH group of donors, oxygen as acceptor;GO:0046906//tetrapyrrole binding;GO:0046914//transition metal ion binding	GO:0044710//single-organism metabolic process
Qrob_T0656350.2	48.9733	12.14	44.4333	49.2333	11.6867	12.9933	6.49667	5.06	12.41	8.61333	10.73	RZPF34	E3 ubiquitin-protein ligase RZFP34-like [Quercus lobata]	Genetic Information Processing	Folding, sorting and degradation	ko04120//Ubiquitin mediated proteolysis	K10144	-	GO:0043169//cation binding	-
Qrob_T0657980.2	551.04	286.227	575.603	575.277	21.0333	92.5667	21.8567	144.6	147.877	135.913	129.197	NAC081	NAC domain-containing protein 2-like [Quercus lobata]	-	-	-	-	GO:0043231//intracellular membrane-bounded organelle	GO:0001071//nucleic acid binding transcription factor activity	GO:0006972//hyperosmotic response;GO:0009694//jasmonic acid metabolic process;GO:0009787//regulation of abscisic acid-activated signaling pathway;GO:0010243//response to organonitrogen compound;GO:0010468//regulation of gene expression;GO:0034645//cellular macromolecule biosynthetic process;GO:0044707//single-multicellular organism process;GO:0051707//response to other organism
Qrob_T0670300.2	250.553	146.503	289.527	232.41	92.0367	110.773	124.48	136.88	118	124.007	102.853	GSTU10	glutathione S-transferase U10-like [Quercus lobata]	Metabolism;Metabolism	Global and overview maps;Metabolism of other amino acids	ko01100//Metabolic pathways;ko00480//Glutathione metabolism	K00799;K00799	GO:0044424//intracellular part	GO:0016740//transferase activity	GO:0009404//toxin metabolic process;GO:0014070//response to organic cyclic compound
Qrob_T0677880.2	22.2467	10.2333	16.8433	18.28	2.55667	7.81333	5.05	9.95333	8.79333	8.49333	6.98667	UGT89B1	flavonol 3-O-glucosyltransferase UGT89B1-like [Quercus lobata]	-	-	-	-	-	GO:0035251//UDP-glucosyltransferase activity	-
Qrob_T0677900.2	72.35	40.1067	84.9367	78.04	6.80667	24.54	15.7733	27.61	22.8533	27.46	20.9033	UGT89B1	UDP-glycosyltransferase 89B2-like [Quercus lobata]	-	-	-	-	-	GO:0035251//UDP-glucosyltransferase activity	-
Qrob_T0687690.2	37.3733	17.03	30.5533	33.3067	16.1967	10.3667	5.55667	11.2433	14.6467	12.0933	20.1967	MYC2	transcription factor MYC2 [Quercus lobata]	Environmental Information Processing;Environmental Information Processing	Signal transduction;Signal transduction	ko04075//Plant hormone signal transduction;ko04016//MAPK signaling pathway - plant	K13422;K13422	-	GO:0005515//protein binding	-
Qrob_T0697650.2	4.12667	2.09333	4.23667	4.91333	1.94667	1.92667	2.05667	2.02333	2.03	2.28333	1.81667	--	DUF3675 domain-containing protein/RINGv domain-containing protein [Cephalotus follicularis]	-	-	-	-	-	GO:0046914//transition metal ion binding	-
Qrob_T0735110.2	72.3467	31.6867	65.2033	49	11.0133	11.9833	13.9667	18.0833	23.9133	20.7633	19.6967	ILK1	integrin-linked protein kinase 1-like isoform X2 [Quercus lobata]	-	-	-	-	GO:0016020//membrane	GO:0004702//receptor signaling protein serine/threonine kinase activity;GO:0032550//purine ribonucleoside binding	GO:0007166//cell surface receptor signaling pathway;GO:0010646//regulation of cell communication;GO:0032147//activation of protein kinase activity
Qrob_T0758490.2	155.2	67.3833	143.587	106.907	32.8433	34.89	55.5733	42.6467	66.8667	41.88	50.5	AOC	allene oxide cyclase, chloroplastic-like [Quercus lobata]	Metabolism;Metabolism;Metabolism	Global and overview maps;Global and overview maps;Lipid metabolism	ko01100//Metabolic pathways;ko01110//Biosynthesis of secondary metabolites;ko00592//alpha-Linolenic acid metabolism	K10525;K10525;K10525	GO:0009536//plastid;GO:0016020//membrane	GO:0009975//cyclase activity	GO:0009694//jasmonic acid metabolic process
