# Supplementary material for: Integrated physiological and transcriptomic analyses reveal the molecular mechanism behind the response to cultivation in Quercus mongolica
Source: Front Plant Sci. 2022 Aug 8;13:947696. doi: 10.3389/fpls.2022.947696 (PMC9393570; doi:10.3389/fpls.2022.947696)
Supplement: Supplementary file 14 [file Table_3.XLSX]

## Sheet: Sheet1
Table. S2 primers used for qRT-PCR
Gene ID	symbol	Sense Primer	Anti-sense Primer
Qrob_T0152190.2	At4g31140	CACATATCTCTTCCAATGGTGTAGACATCA	AGTGACTTTAACCTGACTGCTCAAACC
Qrob_T0240890.2	AGO2	GGTAGTAGTGGAGGAAGAGTAGTGAGAG	TGAGGCTGAGGTTGAGAAGGAATAGAT
Qrob_T0280160.2	CIPK11	GGAGAAGTTGAAGGTGAAGAGCAAGAA	TGATAAGCCATTGAGTTGAGGTCTAAGC
Qrob_T0462600.2	Dnajb13	GGAGTGGACTATTACAAGATACTTCAGGTT	GGGTTCTTATCAGGGTGCCATTTCA
Qrob_T0502930.2	HSF30	GCCACTTCAAGCACAGTAATTTCTCAA	CAATTCAACACAAGCTCCTCCTCCT
Qrob_T0530640.2	DNAJ1	TGCCATCAAGAACCATCCTGACAAG	TCCCACCGAAGAAAGACGAGAAGATA
Qrob_T0540670.2	EXO70H1	TGGCTTGGTTAATCCTCGTACTCCT	CGTGGTTAAGGTTGTTGGCTAAGAATATG
Qrob_T0541490.2	HOP3	GCTTGATGGTGTGAAGAGATGTGTAGA	CTTTGTGTGTTCTTGAGCAGCCTTG
Qrob_T0590800.2	HSFB2B	CACCATTCCTCACCAAGACTTACCAA	GGCGAACGAAGCTAGAGAAGTTGTT
Qrob_T0590900.2	RBL1	GTTGTCATTAACTTGGCGGTTGGAAT	AGACTTGTACTTAGAATGGACACGAGAAC
Qrob_T0595800.2	--	TGGTGGATTTGCTGTTAAGGCTCTT	CTTCTTCTTCTTCGTGGTGGTGGAG
Qrob_T0657980.2	NAC081	TTCAGATTTCACCCAACAGATGAGGAG	CTAATAATAGGAACAGCAAGAGGCAGAGA
β-actin		GCGTTGGAGGGCGAGGTC	AGGGGCGGTTCGGTCAGG
