# Supplementary material for: Integrated physiological and transcriptomic analyses reveal the molecular mechanism behind the response to cultivation in Quercus mongolica
Source: Front Plant Sci. 2022 Aug 8;13:947696. doi: 10.3389/fpls.2022.947696 (PMC9393570; doi:10.3389/fpls.2022.947696)
Supplement: Supplementary file 15 [file Table_4.XLSX]

## Sheet: Sheet1
Tab. S4 The identified transcription factors in the red、 yellow and greenyellow modules
Gene ID	Symbol	TF	Module	Description
Qrob_T0058780.2	--	MYB	red	transcription factor MYB39 [Hibiscus syriacus]
Qrob_T0746640.2	GT-2	Trihelix	red	trihelix transcription factor GTL1 isoform X1 [Quercus lobata]
Qrob_T0583150.2	HSFA7A	HSF	red	Heat shock transcription factor [Trema orientale]
Qrob_T0612600.2	HSFB2A	HSF	red	heat stress transcription factor B-2a [Quercus lobata]
Qrob_T0590800.2	HSFB2B	HSF	red	heat stress transcription factor B-2b [Quercus lobata]
Qrob_T0070100.2	KUA1	MYB_related	red	transcription factor MYB1R1 [Quercus lobata]
Qrob_T0727770.2	KUA1	MYB_related	red	transcription factor MYB1R1-like [Quercus lobata]
Qrob_T0503290.2	SRM1	MYB_related	red	transcription factor MYBS1 [Quercus lobata]
Qrob_T0496770.2	TCP15	TCP	red	transcription factor TCP14-like [Quercus lobata]
MSTRG.12414	WRKY22	WRKY	red	WRKY transcription factor 22 [Quercus lobata]
MSTRG.15539	BHLH162	bHLH	yellow	transcription factor bHLH162-like [Quercus lobata]
MSTRG.5893	BHLH35	bHLH	yellow	transcription factor bHLH35-like [Quercus lobata]
Qrob_T0569840.2	ERF025	ERF	yellow	ethylene-responsive transcription factor ERF027-like [Quercus lobata]
Qrob_T0163650.2	ERF095	ERF	yellow	ethylene-responsive transcription factor ERF098-like [Quercus lobata]
MSTRG.27122	ERF106	ERF	yellow	ethylene-responsive transcription factor ERF107-like [Quercus lobata]
MSTRG.18654	ERF109	ERF	yellow	ethylene-responsive transcription factor ERF098-like [Quercus suber]
Qrob_T0261040.2	ERF109	ERF	yellow	ethylene-responsive transcription factor ERF098-like [Quercus lobata]
Qrob_T0361180.2	MYB62	MYB	yellow	transcription factor MYB62-like [Quercus lobata]
Qrob_T0199740.2	MYB73	MYB	yellow	transcription factor MYB44-like [Quercus suber]
Qrob_T0468060.2	MYB77	MYB	yellow	transcription factor MYB73-like [Quercus lobata]
Qrob_T0357390.2	MYBS3	MYB_related	yellow	transcription factor MYBS3 [Quercus lobata]
Qrob_T0687690.2	MYC2	bHLH	yellow	transcription factor MYC2 [Quercus lobata]
Qrob_T0367150.2	NFYB3	NF-YB	yellow	nuclear transcription factor Y subunit B-3-like [Quercus lobata]
MSTRG.18653	RAP2-12	ERF	yellow	ethylene-responsive transcription factor ERF098-like [Quercus lobata]
MSTRG.12144	SRM1	MYB_related	yellow	transcription factor SRM1 [Quercus lobata]
Qrob_T0008280.2	WRKY40	WRKY	yellow	probable WRKY transcription factor 40 [Quercus lobata]
Qrob_T0219690.2	WRKY58	WRKY	yellow	probable WRKY transcription factor 3 [Quercus lobata]
MSTRG.10240	WRKY75	WRKY	yellow	probable WRKY transcription factor 75 [Quercus lobata]
MSTRG.9891	HSFA8	HSF	greenyellow	heat stress transcription factor A-8 [Quercus lobata]
